# Supplementary material for: Epibisde­hydro­neotuberostemonine J
Source: Acta Crystallogr Sect E Struct Rep Online. 2013 Aug 3;69(Pt 9):o1369–70. doi: 10.1107/S1600536813021077 (PMC3884435; doi:10.1107/S1600536813021077)
Supplement: Supplementary file 1 [file e-69-o1369-sup1.cif]

##############################################################################
#                                                                            #
# This CIF contains the data in a paper accepted for publication in          #
# Acta Crystallographica Section E. It conforms to the requirements of       #
# Notes for Authors for Acta Crystallographica Section E, and has been       #
# peer reviewed under the auspices of the IUCr Commission on Journals.       #
#                                                                            #
# Full details of the Crystallographic Information File format               #
# are given in the paper "The Crystallographic Information File (CIF):       #
# a New Standard Archive File for Crystallography" by S. R. Hall, F. H.      #
# Allen and I. D. Brown [Acta Cryst. (1991), A47, 655-685].                  #
#                                                                            #
# The current version of the core CIF dictionary is obtainable from          #
# ftp://ftp.iucr.org/pub/cif_core.dic.                                       #
#                                                                            #
# Software is freely available for graphical display of the structure(s)     #
# in this CIF. For information consult the CIF software page                 #
# http://www.iucr.org/resources/cif/software.                                #
#                                                                            #
# This file may be used for bona fide research purposes within the           #
# scientific community so long as proper attribution is given to the journal # 
# article from which it was obtained.                                        #
#                                                                            #
##############################################################################
data_I
_audit_creation_method     SHELXL-2013
_chemical_name_systematic
;\
(9<i>R</i>,10<i>R</i>,11<i>S</i>,14<i>S</i>,15<i>R</i>)-3-\
[(2<i>S</i>,5<i>S</i>)-4,5-dimethyloxolan-2-yl]-10-ethyl-14-methyl-\
12-oxa-4-azatetracyclo[7.6.1.0^4,16^.0^11,15^]hexadeca-1(16),2-dien-13-one
;
_chemical_name_common     'Epibisdehydroneotuberostemonine J'
_chemical_formula_moiety     'C22 H29 N O4'
_chemical_formula_sum     'C22 H29 N O4'
_chemical_formula_iupac     'C22 H29 N O4'
_chemical_formula_weight     371.46
_chemical_melting_point     ?
_space_group_crystal_system     monoclinic
_space_group_name_H-M_alt     'P 21'
_space_group_name_Hall     'P 2yb'
loop_
    _space_group_symop_operation_xyz
    'x, y, z'
    '-x, y+1/2, -z'
_cell_length_a     6.3596(19)
_cell_length_b     18.495(3)
_cell_length_c     8.3875(15)
_cell_angle_alpha     90
_cell_angle_beta     92.521(18)
_cell_angle_gamma     90
_cell_volume     985.6(4)
_cell_formula_units_Z     2
_cell_measurement_reflns_used     2449
_cell_measurement_theta_min     2.2
_cell_measurement_theta_max     24.0
_cell_measurement_temperature     291(2)
_exptl_crystal_description     prism
_exptl_crystal_colour     colorless
_exptl_crystal_size_max     0.43
_exptl_crystal_size_mid     0.28
_exptl_crystal_size_min     0.20
_exptl_crystal_density_diffrn     1.252
_exptl_crystal_density_meas     ?
_exptl_crystal_density_method     'not measured'
_exptl_crystal_F_000     400
_exptl_absorpt_coefficient_mu     0.085
_exptl_absorpt_correction_type     multi-scan
_exptl_absorpt_process_details     '(SADABS; Sheldrick, 2004)'
_exptl_absorpt_correction_T_min     0.8314
_exptl_absorpt_correction_T_max     1.0000
_exptl_special_details     ?
_diffrn_ambient_temperature     291(2)
_diffrn_radiation_type     MoK\a
_diffrn_radiation_wavelength     0.71073
_diffrn_measurement_device_type     'Bruker SMART 1000 CCD'
_diffrn_measurement_method     'omega scan'
_diffrn_detector_area_resol_mean     ?
_diffrn_reflns_number     2449
_diffrn_reflns_av_R_equivalents     0.0224
_diffrn_reflns_av_sigmaI/netI     0.0503
_diffrn_reflns_theta_min     2.20
_diffrn_reflns_theta_max     24.99
_diffrn_reflns_theta_full     24.99
_diffrn_measured_fraction_theta_max     1.000
_diffrn_measured_fraction_theta_full     1.000
_diffrn_reflns_limit_h_min     -1
_diffrn_reflns_limit_h_max     7
_diffrn_reflns_limit_k_min     -1
_diffrn_reflns_limit_k_max     21
_diffrn_reflns_limit_l_min     -9
_diffrn_reflns_limit_l_max     9
_refine_special_details
;
Refinement of <i>F</i>^2^ against ALL reflections. The weighted <i>R</i>-factor
<i>wR</i> and goodness of fit <i>S</i> are based on <i>F</i>^2^, conventional
<i>R</i>-factors <i>R</i> are based on <i>F</i>, with <i>F</i> set to zero for
negative <i>F</i>^2^. The threshold expression of <i>F</i>^2^ >
\s(<i>F</i>^2^) is used only for calculating <i>R</i>-factors(gt) <i>etc</i>.
and is not relevant to the choice of reflections for refinement.
<i>R</i>-factors based on <i>F</i>^2^ are statistically about twice as large
as those based on <i>F</i>, and <i>R</i>- factors based on ALL data will be
even larger.
;
_reflns_number_total     1914
_reflns_number_gt     1383
_reflns_threshold_expression     I>2sigma(I)
_refine_ls_structure_factor_coef     Fsqd
_refine_ls_matrix_type     full
_refine_ls_R_factor_all     0.0767
_refine_ls_R_factor_gt     0.0448
_refine_ls_wR_factor_gt     0.0818
_refine_ls_wR_factor_ref     0.0932
_refine_ls_goodness_of_fit_ref     1.053
_refine_ls_restrained_S_all     1.053
_refine_ls_number_reflns     1914
_refine_ls_number_parameters     245
_refine_ls_number_restraints     1
_refine_ls_hydrogen_treatment     constr
_refine_ls_weighting_scheme     calc
_refine_ls_weighting_details
         'calc w=1/[\s^2^(Fo^2^)+(0.0368P)^2^+0.0285P] where P=(Fo^2^+2Fc^2^)/3'
_atom_sites_solution_hydrogens     geom
_atom_sites_solution_primary     direct
_atom_sites_solution_secondary     difmap
_refine_ls_shift/su_max     0.000
_refine_ls_shift/su_mean     0.000
_refine_diff_density_max     0.127
_refine_diff_density_min     -0.130
_refine_ls_extinction_method     'SHELXL97 (Sheldrick, 2008)'
_refine_ls_extinction_coef     0.013(2)
_refine_ls_extinction_expression
                                  'Fc^*^=kFc[1+0.001xFc^2^\l^3^/sin(2\q)]^-1/4^'
loop_
    _atom_type_symbol
    _atom_type_description
    _atom_type_scat_dispersion_real
    _atom_type_scat_dispersion_imag
    _atom_type_scat_source
    'C' 'C' 0.0033 0.0016
                         'International Tables Vol C Tables 4.2.6.8 and 6.1.1.4'
    'H' 'H' 0.0000 0.0000
                         'International Tables Vol C Tables 4.2.6.8 and 6.1.1.4'
    'N' 'N' 0.0061 0.0033
                         'International Tables Vol C Tables 4.2.6.8 and 6.1.1.4'
    'O' 'O' 0.0106 0.0060
                         'International Tables Vol C Tables 4.2.6.8 and 6.1.1.4'
_computing_data_collection     'SMART (Bruker, 1998)'
_computing_cell_refinement     'SMART and SAINT (Bruker, 1998)'
_computing_data_reduction     'SAINT and XPREP (Bruker, 1998)'
_computing_structure_solution     'SHELXS97 (Sheldrick, 2008)'
_computing_structure_refinement     'SHELXL97 (Sheldrick, 2008)'
_computing_molecular_graphics     'XP in SHELXTL (Sheldrick, 2008)'
_computing_publication_material     'SHELXTL (Sheldrick, 2008)'
loop_
    _atom_site_type_symbol
    _atom_site_label
    _atom_site_fract_x
    _atom_site_fract_y
    _atom_site_fract_z
    _atom_site_U_iso_or_equiv
    _atom_site_adp_type
    _atom_site_calc_flag
    _atom_site_refinement_flags
    _atom_site_occupancy
    _atom_site_symmetry_multiplicity
    _atom_site_disorder_assembly
    _atom_site_disorder_group
    O O1 0.5763(4) 0.32620(15) 0.2326(4) 0.0552(8) Uani d . 1 1 . .
    O O2 0.6531(5) 0.36723(17) -0.0073(4) 0.0716(9) Uani d . 1 1 . .
    O O3 0.4293(4) 0.02284(15) -0.1869(3) 0.0472(7) Uani d . 1 1 . .
    O O4 0.5576(4) -0.01361(17) -0.4150(3) 0.0611(9) Uani d . 1 1 . .
    C C1 0.2603(6) 0.2093(2) 0.1225(5) 0.0451(11) Uani d . 1 1 . .
    C C2 0.1727(6) 0.1714(2) -0.0118(5) 0.0469(10) Uani d . 1 1 . .
    H H2A 0.0781 0.1903 -0.0886 0.056 Uiso calc R 1 1 . .
    C C3 0.2514(6) 0.1021(2) -0.0095(5) 0.0418(10) Uani d . 1 1 . .
    N N4 0.3821(5) 0.09614(16) 0.1254(4) 0.0404(8) Uani d . 1 1 . .
    C C5 0.5164(6) 0.0346(2) 0.1696(5) 0.0449(10) Uani d . 1 1 . .
    H H5A 0.4792 -0.0063 0.1015 0.054 Uiso calc R 1 1 . .
    H H5B 0.4929 0.0208 0.2790 0.054 Uiso calc R 1 1 . .
    C C6 0.7464(6) 0.0528(2) 0.1536(5) 0.0483(11) Uani d . 1 1 . .
    H H6A 0.8247 0.0079 0.1468 0.058 Uiso calc R 1 1 . .
    H H6B 0.7611 0.0785 0.0540 0.058 Uiso calc R 1 1 . .
    C C7 0.8456(6) 0.0977(2) 0.2873(5) 0.0505(11) Uani d . 1 1 . .
    H H7A 0.9952 0.1014 0.2707 0.061 Uiso calc R 1 1 . .
    H H7B 0.8298 0.0720 0.3868 0.061 Uiso calc R 1 1 . .
    C C8 0.7586(6) 0.1742(2) 0.3066(5) 0.0472(10) Uani d . 1 1 . .
    H H8A 0.7729 0.2005 0.2076 0.057 Uiso calc R 1 1 . .
    H H8B 0.8419 0.1991 0.3892 0.057 Uiso calc R 1 1 . .
    C C9A 0.3875(6) 0.1609(2) 0.2037(5) 0.0426(10) Uani d . 1 1 . .
    C C9 0.5259(6) 0.1751(2) 0.3501(4) 0.0440(10) Uani d . 1 1 . .
    H H9A 0.5059 0.1348 0.4236 0.053 Uiso calc R 1 1 . .
    C C10 0.4468(7) 0.2435(2) 0.4320(5) 0.0501(11) Uani d . 1 1 . .
    H H10A 0.3150 0.2295 0.4798 0.060 Uiso calc R 1 1 . .
    C C11 0.3881(7) 0.3036(2) 0.3145(5) 0.0557(12) Uani d . 1 1 . .
    H H11A 0.3360 0.3449 0.3742 0.067 Uiso calc R 1 1 . .
    C C12 0.2296(6) 0.2868(2) 0.1766(5) 0.0493(11) Uani d . 1 1 . .
    H H12A 0.0855 0.2939 0.2102 0.059 Uiso calc R 1 1 . .
    C C13 0.2864(7) 0.3445(2) 0.0563(5) 0.0561(12) Uani d . 1 1 . .
    H H13A 0.2310 0.3903 0.0954 0.067 Uiso calc R 1 1 . .
    C C14 0.5207(8) 0.3479(2) 0.0821(6) 0.0556(12) Uani d . 1 1 . .
    C C15 0.2115(7) 0.3382(3) -0.1162(6) 0.0708(14) Uani d . 1 1 . .
    H H15A 0.2599 0.3792 -0.1745 0.106 Uiso calc R 1 1 . .
    H H15B 0.0605 0.3368 -0.1232 0.106 Uiso calc R 1 1 . .
    H H15C 0.2665 0.2947 -0.1608 0.106 Uiso calc R 1 1 . .
    C C16 0.5885(7) 0.2711(3) 0.5694(5) 0.0615(13) Uani d . 1 1 . .
    H H16A 0.5235 0.3133 0.6154 0.074 Uiso calc R 1 1 . .
    H H16B 0.7215 0.2863 0.5279 0.074 Uiso calc R 1 1 . .
    C C17 0.6320(8) 0.2152(3) 0.7012(6) 0.0754(15) Uani d . 1 1 . .
    H H17A 0.7226 0.2360 0.7836 0.113 Uiso calc R 1 1 . .
    H H17B 0.6990 0.1736 0.6573 0.113 Uiso calc R 1 1 . .
    H H17C 0.5016 0.2009 0.7454 0.113 Uiso calc R 1 1 . .
    C C18 0.2231(5) 0.0417(2) -0.1246(5) 0.0438(10) Uani d . 1 1 . .
    H H18A 0.1681 -0.0004 -0.0688 0.053 Uiso calc R 1 1 . .
    C C19 0.0829(7) 0.0565(2) -0.2721(5) 0.0574(12) Uani d . 1 1 . .
    H H19A -0.0591 0.0393 -0.2578 0.069 Uiso calc R 1 1 . .
    H H19B 0.0778 0.1078 -0.2957 0.069 Uiso calc R 1 1 . .
    C C20 0.1851(6) 0.0151(3) -0.4045(5) 0.0504(11) Uani d . 1 1 . .
    H H20A 0.1825 0.0449 -0.5011 0.060 Uiso calc R 1 1 . .
    C C21 0.4088(6) 0.0065(2) -0.3421(5) 0.0457(10) Uani d . 1 1 . .
    C C22 0.0893(7) -0.0577(3) -0.4437(7) 0.0806(16) Uani d . 1 1 . .
    H H22A 0.1641 -0.0799 -0.5278 0.121 Uiso calc R 1 1 . .
    H H22B -0.0558 -0.0516 -0.4776 0.121 Uiso calc R 1 1 . .
    H H22C 0.0985 -0.0879 -0.3507 0.121 Uiso calc R 1 1 . .
loop_
    _atom_site_aniso_label
    _atom_site_aniso_U_11
    _atom_site_aniso_U_22
    _atom_site_aniso_U_33
    _atom_site_aniso_U_12
    _atom_site_aniso_U_13
    _atom_site_aniso_U_23
    O1 0.0521(19) 0.0380(17) 0.076(2) -0.0075(15) 0.0086(17) 0.0000(16)
    O2 0.072(2) 0.051(2) 0.093(2) -0.0096(18) 0.0255(19) 0.0111(19)
    O3 0.0362(15) 0.0522(17) 0.0528(17) 0.0054(14) -0.0032(13) -0.0032(16)
    O4 0.0454(18) 0.079(2) 0.0597(18) 0.0066(18) 0.0107(16) 0.0065(18)
    C1 0.038(2) 0.036(2) 0.062(3) -0.001(2) 0.009(2) 0.002(2)
    C2 0.032(2) 0.041(2) 0.068(3) 0.003(2) -0.001(2) 0.005(2)
    C3 0.034(2) 0.034(2) 0.057(3) -0.0011(19) 0.002(2) -0.001(2)
    N4 0.0352(17) 0.0295(18) 0.056(2) 0.0002(16) 0.0012(16) -0.0011(17)
    C5 0.047(2) 0.036(2) 0.052(2) 0.005(2) -0.001(2) 0.001(2)
    C6 0.042(2) 0.042(2) 0.061(3) 0.006(2) -0.002(2) 0.000(2)
    C7 0.038(2) 0.053(3) 0.060(3) 0.002(2) 0.002(2) 0.008(2)
    C8 0.038(2) 0.046(2) 0.058(3) -0.008(2) 0.0031(19) -0.004(2)
    C9A 0.035(2) 0.036(2) 0.058(3) -0.0071(19) 0.006(2) -0.002(2)
    C9 0.044(2) 0.036(2) 0.052(2) -0.007(2) 0.0098(19) -0.005(2)
    C10 0.048(3) 0.037(2) 0.066(3) -0.008(2) 0.013(2) -0.004(2)
    C11 0.054(3) 0.040(3) 0.074(3) 0.002(2) 0.018(3) -0.015(2)
    C12 0.041(2) 0.038(2) 0.070(3) 0.004(2) 0.010(2) 0.001(2)
    C13 0.059(3) 0.033(2) 0.076(3) 0.009(2) 0.009(3) 0.002(2)
    C14 0.071(3) 0.024(2) 0.074(3) -0.004(2) 0.015(3) 0.001(2)
    C15 0.074(3) 0.047(3) 0.092(4) 0.006(3) 0.009(3) 0.008(3)
    C16 0.072(3) 0.053(3) 0.061(3) -0.009(3) 0.010(3) -0.012(3)
    C17 0.083(4) 0.077(4) 0.066(3) 0.000(3) 0.003(3) -0.008(3)
    C18 0.029(2) 0.044(3) 0.059(2) -0.001(2) 0.0064(19) -0.006(2)
    C19 0.042(2) 0.054(3) 0.076(3) 0.008(2) -0.012(2) -0.008(3)
    C20 0.045(2) 0.051(3) 0.055(2) 0.008(2) -0.008(2) 0.004(2)
    C21 0.042(2) 0.043(2) 0.052(3) 0.002(2) -0.001(2) 0.007(2)
    C22 0.055(3) 0.062(3) 0.123(4) 0.008(3) -0.020(3) -0.022(3)
_geom_special_details
;
All e.s.d.'s (except the e.s.d. in the dihedral angle between two l.s. planes)
are estimated using the full covariance matrix. The cell e.s.d.'s are taken
into account individually in the estimation of e.s.d.'s in distances, angles
and torsion angles; correlations between e.s.d.'s in cell parameters are only
used when they are defined by crystal symmetry. An approximate (isotropic)
treatment of cell e.s.d.'s is used for estimating e.s.d.'s involving l.s.
planes.
;
loop_
    _geom_bond_atom_site_label_1
    _geom_bond_atom_site_label_2
    _geom_bond_site_symmetry_2
    _geom_bond_distance
    _geom_bond_publ_flag
    O1 C14 . 1.356(5) ?
    O1 C11 . 1.467(5) ?
    O2 C14 . 1.207(5) ?
    O3 C21 . 1.337(4) ?
    O3 C18 . 1.475(4) ?
    O4 C21 . 1.207(4) ?
    C1 C9A . 1.368(5) ?
    C1 C2 . 1.420(5) ?
    C1 C12 . 1.518(6) ?
    C2 C3 . 1.375(5) ?
    C2 H2A . 0.9300 ?
    C3 N4 . 1.378(5) ?
    C3 C18 . 1.483(5) ?
    N4 C9A . 1.366(5) ?
    N4 C5 . 1.462(5) ?
    C5 C6 . 1.513(5) ?
    C5 H5A . 0.9700 ?
    C5 H5B . 0.9700 ?
    C6 C7 . 1.512(5) ?
    C6 H6A . 0.9700 ?
    C6 H6B . 0.9700 ?
    C7 C8 . 1.529(6) ?
    C7 H7A . 0.9700 ?
    C7 H7B . 0.9700 ?
    C8 C9 . 1.540(5) ?
    C8 H8A . 0.9700 ?
    C8 H8B . 0.9700 ?
    C9A C9 . 1.502(5) ?
    C9 C10 . 1.534(6) ?
    C9 H9A . 0.9800 ?
    C10 C16 . 1.519(5) ?
    C10 C11 . 1.520(6) ?
    C10 H10A . 0.9800 ?
    C11 C12 . 1.533(6) ?
    C11 H11A . 0.9800 ?
    C12 C13 . 1.523(6) ?
    C12 H12A . 0.9800 ?
    C13 C14 . 1.498(6) ?
    C13 C15 . 1.507(6) ?
    C13 H13A . 0.9800 ?
    C15 H15A . 0.9600 ?
    C15 H15B . 0.9600 ?
    C15 H15C . 0.9600 ?
    C16 C17 . 1.530(6) ?
    C16 H16A . 0.9700 ?
    C16 H16B . 0.9700 ?
    C17 H17A . 0.9600 ?
    C17 H17B . 0.9600 ?
    C17 H17C . 0.9600 ?
    C18 C19 . 1.518(5) ?
    C18 H18A . 0.9800 ?
    C19 C20 . 1.518(6) ?
    C19 H19A . 0.9700 ?
    C19 H19B . 0.9700 ?
    C20 C21 . 1.503(5) ?
    C20 C22 . 1.508(6) ?
    C20 H20A . 0.9800 ?
    C22 H22A . 0.9600 ?
    C22 H22B . 0.9600 ?
    C22 H22C . 0.9600 ?
loop_
    _geom_angle_atom_site_label_1
    _geom_angle_atom_site_label_2
    _geom_angle_atom_site_label_3
    _geom_angle_site_symmetry_1
    _geom_angle_site_symmetry_3
    _geom_angle
    _geom_angle_publ_flag
    C14 O1 C11 . . 109.6(3) ?
    C21 O3 C18 . . 110.4(3) ?
    C9A C1 C2 . . 106.0(3) ?
    C9A C1 C12 . . 123.3(4) ?
    C2 C1 C12 . . 130.7(4) ?
    C3 C2 C1 . . 108.6(4) ?
    C3 C2 H2A . . 125.7 ?
    C1 C2 H2A . . 125.7 ?
    C2 C3 N4 . . 107.0(4) ?
    C2 C3 C18 . . 131.3(4) ?
    N4 C3 C18 . . 121.7(3) ?
    C9A N4 C3 . . 109.1(3) ?
    C9A N4 C5 . . 124.0(3) ?
    C3 N4 C5 . . 126.5(3) ?
    N4 C5 C6 . . 111.1(3) ?
    N4 C5 H5A . . 109.4 ?
    C6 C5 H5A . . 109.4 ?
    N4 C5 H5B . . 109.4 ?
    C6 C5 H5B . . 109.4 ?
    H5A C5 H5B . . 108.0 ?
    C7 C6 C5 . . 115.5(3) ?
    C7 C6 H6A . . 108.4 ?
    C5 C6 H6A . . 108.4 ?
    C7 C6 H6B . . 108.4 ?
    C5 C6 H6B . . 108.4 ?
    H6A C6 H6B . . 107.5 ?
    C6 C7 C8 . . 116.5(3) ?
    C6 C7 H7A . . 108.2 ?
    C8 C7 H7A . . 108.2 ?
    C6 C7 H7B . . 108.2 ?
    C8 C7 H7B . . 108.2 ?
    H7A C7 H7B . . 107.3 ?
    C7 C8 C9 . . 113.1(3) ?
    C7 C8 H8A . . 109.0 ?
    C9 C8 H8A . . 109.0 ?
    C7 C8 H8B . . 109.0 ?
    C9 C8 H8B . . 109.0 ?
    H8A C8 H8B . . 107.8 ?
    N4 C9A C1 . . 109.4(3) ?
    N4 C9A C9 . . 123.3(3) ?
    C1 C9A C9 . . 127.2(4) ?
    C9A C9 C10 . . 108.6(3) ?
    C9A C9 C8 . . 109.8(3) ?
    C10 C9 C8 . . 116.9(3) ?
    C9A C9 H9A . . 107.0 ?
    C10 C9 H9A . . 107.0 ?
    C8 C9 H9A . . 107.0 ?
    C16 C10 C11 . . 111.5(3) ?
    C16 C10 C9 . . 114.9(4) ?
    C11 C10 C9 . . 112.8(3) ?
    C16 C10 H10A . . 105.6 ?
    C11 C10 H10A . . 105.6 ?
    C9 C10 H10A . . 105.6 ?
    O1 C11 C10 . . 109.3(3) ?
    O1 C11 C12 . . 103.1(3) ?
    C10 C11 C12 . . 118.4(3) ?
    O1 C11 H11A . . 108.5 ?
    C10 C11 H11A . . 108.5 ?
    C12 C11 H11A . . 108.5 ?
    C1 C12 C13 . . 115.3(3) ?
    C1 C12 C11 . . 109.1(3) ?
    C13 C12 C11 . . 101.0(3) ?
    C1 C12 H12A . . 110.3 ?
    C13 C12 H12A . . 110.3 ?
    C11 C12 H12A . . 110.3 ?
    C14 C13 C15 . . 114.4(4) ?
    C14 C13 C12 . . 101.3(4) ?
    C15 C13 C12 . . 120.5(4) ?
    C14 C13 H13A . . 106.6 ?
    C15 C13 H13A . . 106.6 ?
    C12 C13 H13A . . 106.6 ?
    O2 C14 O1 . . 120.4(4) ?
    O2 C14 C13 . . 129.8(5) ?
    O1 C14 C13 . . 109.9(4) ?
    C13 C15 H15A . . 109.5 ?
    C13 C15 H15B . . 109.5 ?
    H15A C15 H15B . . 109.5 ?
    C13 C15 H15C . . 109.5 ?
    H15A C15 H15C . . 109.5 ?
    H15B C15 H15C . . 109.5 ?
    C10 C16 C17 . . 113.8(4) ?
    C10 C16 H16A . . 108.8 ?
    C17 C16 H16A . . 108.8 ?
    C10 C16 H16B . . 108.8 ?
    C17 C16 H16B . . 108.8 ?
    H16A C16 H16B . . 107.7 ?
    C16 C17 H17A . . 109.5 ?
    C16 C17 H17B . . 109.5 ?
    H17A C17 H17B . . 109.5 ?
    C16 C17 H17C . . 109.5 ?
    H17A C17 H17C . . 109.5 ?
    H17B C17 H17C . . 109.5 ?
    O3 C18 C3 . . 108.9(3) ?
    O3 C18 C19 . . 104.7(3) ?
    C3 C18 C19 . . 116.4(3) ?
    O3 C18 H18A . . 108.9 ?
    C3 C18 H18A . . 108.9 ?
    C19 C18 H18A . . 108.9 ?
    C20 C19 C18 . . 104.5(3) ?
    C20 C19 H19A . . 110.9 ?
    C18 C19 H19A . . 110.9 ?
    C20 C19 H19B . . 110.9 ?
    C18 C19 H19B . . 110.9 ?
    H19A C19 H19B . . 108.9 ?
    C21 C20 C22 . . 110.4(4) ?
    C21 C20 C19 . . 103.2(3) ?
    C22 C20 C19 . . 115.3(4) ?
    C21 C20 H20A . . 109.2 ?
    C22 C20 H20A . . 109.2 ?
    C19 C20 H20A . . 109.2 ?
    O4 C21 O3 . . 121.2(3) ?
    O4 C21 C20 . . 127.4(4) ?
    O3 C21 C20 . . 111.4(4) ?
    C20 C22 H22A . . 109.5 ?
    C20 C22 H22B . . 109.5 ?
    H22A C22 H22B . . 109.5 ?
    C20 C22 H22C . . 109.5 ?
    H22A C22 H22C . . 109.5 ?
    H22B C22 H22C . . 109.5 ?
loop_
    _geom_torsion_atom_site_label_1
    _geom_torsion_atom_site_label_2
    _geom_torsion_atom_site_label_3
    _geom_torsion_atom_site_label_4
    _geom_torsion_site_symmetry_1
    _geom_torsion_site_symmetry_2
    _geom_torsion_site_symmetry_3
    _geom_torsion_site_symmetry_4
    _geom_torsion
    _geom_torsion_publ_flag
    C9A C1 C2 C3 . . . . -0.9(5) ?
    C12 C1 C2 C3 . . . . 179.3(4) ?
    C1 C2 C3 N4 . . . . 1.2(4) ?
    C1 C2 C3 C18 . . . . -175.9(4) ?
    C2 C3 N4 C9A . . . . -1.1(4) ?
    C18 C3 N4 C9A . . . . 176.4(3) ?
    C2 C3 N4 C5 . . . . -173.7(3) ?
    C18 C3 N4 C5 . . . . 3.8(6) ?
    C9A N4 C5 C6 . . . . -62.4(5) ?
    C3 N4 C5 C6 . . . . 109.1(4) ?
    N4 C5 C6 C7 . . . . 78.0(4) ?
    C5 C6 C7 C8 . . . . -64.2(5) ?
    C6 C7 C8 C9 . . . . 63.6(5) ?
    C3 N4 C9A C1 . . . . 0.5(4) ?
    C5 N4 C9A C1 . . . . 173.3(3) ?
    C3 N4 C9A C9 . . . . -175.8(3) ?
    C5 N4 C9A C9 . . . . -3.0(6) ?
    C2 C1 C9A N4 . . . . 0.2(4) ?
    C12 C1 C9A N4 . . . . -180.0(4) ?
    C2 C1 C9A C9 . . . . 176.4(4) ?
    C12 C1 C9A C9 . . . . -3.8(6) ?
    N4 C9A C9 C10 . . . . -163.9(4) ?
    C1 C9A C9 C10 . . . . 20.4(6) ?
    N4 C9A C9 C8 . . . . 67.1(5) ?
    C1 C9A C9 C8 . . . . -108.6(5) ?
    C7 C8 C9 C9A . . . . -78.1(4) ?
    C7 C8 C9 C10 . . . . 157.7(4) ?
    C9A C9 C10 C16 . . . . -171.9(3) ?
    C8 C9 C10 C16 . . . . -47.0(5) ?
    C9A C9 C10 C11 . . . . -42.5(4) ?
    C8 C9 C10 C11 . . . . 82.3(5) ?
    C14 O1 C11 C10 . . . . 148.1(3) ?
    C14 O1 C11 C12 . . . . 21.3(4) ?
    C16 C10 C11 O1 . . . . 67.9(4) ?
    C9 C10 C11 O1 . . . . -63.2(4) ?
    C16 C10 C11 C12 . . . . -174.5(3) ?
    C9 C10 C11 C12 . . . . 54.4(5) ?
    C9A C1 C12 C13 . . . . 122.1(4) ?
    C2 C1 C12 C13 . . . . -58.1(6) ?
    C9A C1 C12 C11 . . . . 9.3(5) ?
    C2 C1 C12 C11 . . . . -170.9(4) ?
    O1 C11 C12 C1 . . . . 86.1(4) ?
    C10 C11 C12 C1 . . . . -34.7(5) ?
    O1 C11 C12 C13 . . . . -35.8(4) ?
    C10 C11 C12 C13 . . . . -156.5(4) ?
    C1 C12 C13 C14 . . . . -80.9(4) ?
    C11 C12 C13 C14 . . . . 36.6(4) ?
    C1 C12 C13 C15 . . . . 46.5(5) ?
    C11 C12 C13 C15 . . . . 163.9(4) ?
    C11 O1 C14 O2 . . . . -178.3(4) ?
    C11 O1 C14 C13 . . . . 2.8(4) ?
    C15 C13 C14 O2 . . . . 24.3(7) ?
    C12 C13 C14 O2 . . . . 155.6(4) ?
    C15 C13 C14 O1 . . . . -157.0(3) ?
    C12 C13 C14 O1 . . . . -25.7(4) ?
    C11 C10 C16 C17 . . . . 173.3(4) ?
    C9 C10 C16 C17 . . . . -56.7(5) ?
    C21 O3 C18 C3 . . . . -141.6(3) ?
    C21 O3 C18 C19 . . . . -16.5(4) ?
    C2 C3 C18 O3 . . . . 117.6(4) ?
    N4 C3 C18 O3 . . . . -59.2(4) ?
    C2 C3 C18 C19 . . . . -0.4(6) ?
    N4 C3 C18 C19 . . . . -177.2(3) ?
    O3 C18 C19 C20 . . . . 23.7(4) ?
    C3 C18 C19 C20 . . . . 144.0(3) ?
    C18 C19 C20 C21 . . . . -22.1(4) ?
    C18 C19 C20 C22 . . . . 98.3(4) ?
    C18 O3 C21 O4 . . . . -176.7(4) ?
    C18 O3 C21 C20 . . . . 2.1(5) ?
    C22 C20 C21 O4 . . . . 68.0(6) ?
    C19 C20 C21 O4 . . . . -168.2(4) ?
    C22 C20 C21 O3 . . . . -110.7(4) ?
    C19 C20 C21 O3 . . . . 13.1(5) ?
loop_
    _geom_hbond_atom_site_label_D
    _geom_hbond_atom_site_label_H
    _geom_hbond_atom_site_label_A
    _geom_hbond_site_symmetry_A
    _geom_hbond_distance_DH
    _geom_hbond_distance_HA
    _geom_hbond_distance_DA
    _geom_hbond_angle_DHA
    C5 H5A O2 2_645 0.970 2.598 3.531(4) 161.4
    C5 H5B O4 1_556 0.970 2.659 3.595(3) 162.2
    C22 H22B O4 1_455 0.960 2.632 3.496(4) 150.0
_iucr_refine_instructions_details
;
TITL SAMP35 in P2(1)
CELL 0.71073   6.3596  18.4947   8.3875  90.000  92.521  90.000
ZERR    2.00   0.0019   0.0028   0.0015   0.000   0.018   0.000
LATT -1
SYMM -X, 0.5+Y, -Z
SFAC C H N O
UNIT 44 58 2 8
L.S. 4
ACTA
CONF
BOND
BOND $H
FMAP 2
PLAN 20
WGHT    0.036800    0.028500
EXTI    0.013441
FVAR       0.50736
O1    4    0.576300    0.326199    0.232638    11.00000    0.05213    0.03804 =
         0.07585    0.00001    0.00863   -0.00746
O2    4    0.653138    0.367229   -0.007311    11.00000    0.07210    0.05147 =
         0.09318    0.01115    0.02555   -0.00958
O3    4    0.429289    0.022841   -0.186900    11.00000    0.03621    0.05224 =
         0.05276   -0.00316   -0.00322    0.00538
O4    4    0.557625   -0.013615   -0.414956    11.00000    0.04542    0.07904 =
         0.05970    0.00650    0.01071    0.00655
C1    1    0.260262    0.209277    0.122527    11.00000    0.03817    0.03615 =
         0.06169    0.00180    0.00889   -0.00094
C2    1    0.172742    0.171389   -0.011821    11.00000    0.03201    0.04057 =
         0.06793    0.00479   -0.00143    0.00302
AFIX  43
H2A   2    0.078060    0.190266   -0.088585    11.00000   -1.20000
AFIX   0
C3    1    0.251375    0.102099   -0.009485    11.00000    0.03392    0.03397 =
         0.05744   -0.00145    0.00226   -0.00107
N4    3    0.382068    0.096141    0.125390    11.00000    0.03524    0.02947 =
         0.05647   -0.00113    0.00121    0.00015
C5    1    0.516353    0.034563    0.169649    11.00000    0.04656    0.03563 =
         0.05206    0.00061   -0.00130    0.00509
AFIX  23
H5A   2    0.479181   -0.006261    0.101489    11.00000   -1.20000
H5B   2    0.492862    0.020789    0.279026    11.00000   -1.20000
AFIX   0
C6    1    0.746415    0.052761    0.153608    11.00000    0.04174    0.04185 =
         0.06102   -0.00042   -0.00218    0.00604
AFIX  23
H6A   2    0.824674    0.007933    0.146754    11.00000   -1.20000
H6B   2    0.761066    0.078539    0.053995    11.00000   -1.20000
AFIX   0
C7    1    0.845605    0.097738    0.287327    11.00000    0.03831    0.05328 =
         0.05982    0.00841    0.00180    0.00176
AFIX  23
H7A   2    0.995199    0.101430    0.270690    11.00000   -1.20000
H7B   2    0.829760    0.071958    0.386795    11.00000   -1.20000
AFIX   0
C8    1    0.758570    0.174181    0.306561    11.00000    0.03791    0.04619 =
         0.05763   -0.00393    0.00305   -0.00840
AFIX  23
H8A   2    0.772935    0.200476    0.207571    11.00000   -1.20000
H8B   2    0.841868    0.199055    0.389245    11.00000   -1.20000
AFIX   0
C9A   1    0.387544    0.160903    0.203748    11.00000    0.03477    0.03566 =
         0.05765   -0.00234    0.00632   -0.00710
C9    1    0.525897    0.175150    0.350145    11.00000    0.04440    0.03590 =
         0.05223   -0.00477    0.00981   -0.00666
AFIX  13
H9A   2    0.505936    0.134764    0.423593    11.00000   -1.20000
AFIX   0
C10   1    0.446848    0.243536    0.432042    11.00000    0.04762    0.03706 =
         0.06648   -0.00416    0.01343   -0.00810
AFIX  13
H10A  2    0.315013    0.229522    0.479837    11.00000   -1.20000
AFIX   0
C11   1    0.388128    0.303562    0.314542    11.00000    0.05375    0.04025 =
         0.07439   -0.01455    0.01797    0.00151
AFIX  13
H11A  2    0.335978    0.344923    0.374231    11.00000   -1.20000
AFIX   0
C12   1    0.229631    0.286763    0.176558    11.00000    0.04094    0.03792 =
         0.06980    0.00073    0.01034    0.00434
AFIX  13
H12A  2    0.085477    0.293935    0.210195    11.00000   -1.20000
AFIX   0
C13   1    0.286358    0.344496    0.056255    11.00000    0.05897    0.03340 =
         0.07648    0.00239    0.00858    0.00869
AFIX  13
H13A  2    0.230979    0.390323    0.095406    11.00000   -1.20000
AFIX   0
C14   1    0.520674    0.347882    0.082142    11.00000    0.07060    0.02371 =
         0.07368    0.00091    0.01515   -0.00359
C15   1    0.211500    0.338220   -0.116211    11.00000    0.07364    0.04738 =
         0.09189    0.00761    0.00925    0.00570
AFIX  33
H15A  2    0.259873    0.379204   -0.174519    11.00000   -1.50000
H15B  2    0.060482    0.336765   -0.123162    11.00000   -1.50000
H15C  2    0.266471    0.294693   -0.160793    11.00000   -1.50000
AFIX   0
C16   1    0.588530    0.271137    0.569403    11.00000    0.07182    0.05272 =
         0.06069   -0.01171    0.01005   -0.00924
AFIX  23
H16A  2    0.523508    0.313269    0.615379    11.00000   -1.20000
H16B  2    0.721488    0.286321    0.527902    11.00000   -1.20000
AFIX   0
C17   1    0.631987    0.215203    0.701225    11.00000    0.08320    0.07681 =
         0.06610   -0.00833    0.00254   -0.00017
AFIX  33
H17A  2    0.722603    0.235951    0.783592    11.00000   -1.50000
H17B  2    0.699002    0.173645    0.657348    11.00000   -1.50000
H17C  2    0.501618    0.200925    0.745424    11.00000   -1.50000
AFIX   0
C18   1    0.223063    0.041660   -0.124586    11.00000    0.02901    0.04419 =
         0.05862   -0.00641    0.00644   -0.00092
AFIX  13
H18A  2    0.168067   -0.000399   -0.068840    11.00000   -1.20000
AFIX   0
C19   1    0.082880    0.056509   -0.272120    11.00000    0.04167    0.05361 =
         0.07556   -0.00795   -0.01232    0.00799
AFIX  23
H19A  2   -0.059112    0.039287   -0.257781    11.00000   -1.20000
H19B  2    0.077828    0.107844   -0.295670    11.00000   -1.20000
AFIX   0
C20   1    0.185098    0.015124   -0.404454    11.00000    0.04485    0.05059 =
         0.05482    0.00435   -0.00790    0.00766
AFIX  13
H20A  2    0.182450    0.044918   -0.501143    11.00000   -1.20000
AFIX   0
C21   1    0.408845    0.006487   -0.342104    11.00000    0.04167    0.04328 =
         0.05188    0.00740   -0.00062    0.00188
C22   1    0.089265   -0.057673   -0.443693    11.00000    0.05547    0.06158 =
         0.12257   -0.02213   -0.02017    0.00820
AFIX  33
H22A  2    0.164080   -0.079863   -0.527768    11.00000   -1.50000
H22B  2   -0.055780   -0.051559   -0.477633    11.00000   -1.50000
H22C  2    0.098498   -0.087933   -0.350653    11.00000   -1.50000
AFIX   0
HKLF 4
REM  SAMP35 in P2(1)
REM R1 =  0.0448 for    1383 Fo > 4sig(Fo)  and  0.0767 for all    1914 data
REM    245 parameters refined using      1 restraints
END
WGHT      0.0368      0.0285
REM Highest difference peak  0.127,  deepest hole -0.130,  1-sigma level  0.034
Q1    1   0.5023  0.1066  0.5175  11.00000  0.05    0.13
Q2    1   0.5256  0.0024 -0.5619  11.00000  0.05    0.12
Q3    1   0.8606  0.1057  0.4651  11.00000  0.05    0.12
Q4    1   0.4910 -0.0003  0.0037  11.00000  0.05    0.11
Q5    1   0.7552  0.3619  0.2522  11.00000  0.05    0.11
Q6    1   0.3853  0.1225  0.8016  11.00000  0.05    0.11
Q7    1   0.3785  0.0425  0.3688  11.00000  0.05    0.11
Q8    1   0.4421  0.4070  0.2596  11.00000  0.05    0.11
Q9    1   0.7467  0.0240  0.4988  11.00000  0.05    0.11
Q10   1   0.4307 -0.0826 -0.6273  11.00000  0.05    0.11
Q11   1   0.6393  0.0750 -0.1817  11.00000  0.05    0.11
Q12   1   0.6401  0.2505  0.8228  11.00000  0.05    0.11
Q13   1   0.1680 -0.0506 -0.2192  11.00000  0.05    0.11
Q14   1   0.8107 -0.0232  0.2662  11.00000  0.05    0.11
Q15   1  -0.1032  0.0004 -0.5886  11.00000  0.05    0.11
Q16   1   0.7051  0.2215  0.1278  11.00000  0.05    0.11
Q17   1   0.6432  0.3199  0.7457  11.00000  0.05    0.10
Q18   1   0.4493  0.0677  0.1773  11.00000  0.05    0.10
Q19   1   0.5234 -0.0019 -0.1560  11.00000  0.05    0.10
Q20   1   0.0874  0.1789 -0.2178  11.00000  0.05    0.10
;
data_global
_journal_date_recd_electronic     2013-07-04
_journal_date_accepted     2013-07-29
_journal_name_full     'Acta Crystallographica, Section E'
_journal_year     2013
_journal_volume     69
_journal_issue      9
_journal_page_first     o1369
_journal_page_last     o1370
_journal_paper_category     QO
_journal_paper_doi     10.1107/S1600536813021077
_journal_coeditor_code     ZL2558
_publ_contact_author_name     'Ren-Wang, Jiang'
_publ_contact_author_address
;
Guangdong Province Key Laboratory of Pharmacodynamic Constituents of
Traditional Chinese Medicine and New Drugs Research
Institute of Traditional Chinese Medicine and Natural Products
Jinan University
Guangzhou 510632
People's Republic of China
;
_publ_contact_author_email     trwjiang@jnu.edu.cn
_publ_contact_author_fax     '8620-85221559'
_publ_contact_author_phone     '8620-85221016'
_publ_section_title
;
Epibisdehydroneotuberostemonine J
;
loop_
    _publ_author_name
    _publ_author_address
    'Jin, Lu'
;
Guangdong Province Key Laboratory of Pharmacodynamic Constituents of
Traditional Chinese Medicine and New Drugs Research
Institute of Traditional Chinese Medicine and Natural Products
Jinan University
Guangzhou 510632
People's Republic of China
;
    'Zhang, Rong-Rong'
;
Guangdong Province Key Laboratory of Pharmacodynamic Constituents of
Traditional Chinese Medicine and New Drugs Research
Institute of Traditional Chinese Medicine and Natural Products
Jinan University
Guangzhou 510632
People's Republic of China
;
    'Tian, Hai-Yan'
;
Guangdong Province Key Laboratory of Pharmacodynamic Constituents of
Traditional Chinese Medicine and New Drugs Research
Institute of Traditional Chinese Medicine and Natural Products
Jinan University
Guangzhou 510632
People's Republic of China
;
    'But, Paul Pui-Hay'
;
School of Life Sciences, The Chinese University of Hong Kong
Shatin, New Territories, Hong Kong SAR
People's Republic of China
;
    'Jiang, Ren-Wang'
;
Guangdong Province Key Laboratory of Pharmacodynamic Constituents of
Traditional Chinese Medicine and New Drugs Research
Institute of Traditional Chinese Medicine and Natural Products
Jinan University
Guangzhou 510632
People's Republic of China
;
