# Supplementary material for: Epibisde­hydro­neotuberostemonine J
Source: Acta Crystallogr Sect E Struct Rep Online. 2013 Aug 3;69(Pt 9):o1369–70. doi: 10.1107/S1600536813021077 (PMC3884435; doi:10.1107/S1600536813021077)
Supplement: Supplementary file 2 [file e-69-o1369-Isup2.hkl]

# 
# h,k,l, Fc-squared, Fo-squared, sigma(Fo-squared) and status flag 
# 
data_I
_shelx_title ' SAMP35 in P2(1)' 
_shelx_refln_list_code          4 
_shelx_F_calc_maximum       97.55 
_exptl_crystal_F_000       400.00 
_reflns_d_resolution_high  0.8410 
 
loop_ 
 _symmetry_equiv_pos_as_xyz 
 'x, y, z' 
 '-x, y+1/2, -z' 
 
_cell_length_a     6.3596 
_cell_length_b    18.4947 
_cell_length_c     8.3875 
_cell_angle_alpha  90.000 
_cell_angle_beta   92.521 
_cell_angle_gamma  90.000 
 
_shelx_F_squared_multiplier     1.000 
 
loop_ 
 _refln_index_h 
 _refln_index_k 
 _refln_index_l 
 _refln_F_squared_calc 
 _refln_F_squared_meas 
 _refln_F_squared_sigma 
 _refln_observed_status 
   1  -1   0     1642.11     1589.72      6.43 o 
   2  -1   0      214.95      207.65      4.87 o 
   3  -1   0      862.54      855.18     11.26 o 
   4  -1   0       13.34       11.97      3.65 o 
   5  -1   0        9.11        8.28      3.96 o 
   6  -1   0       69.81       61.59      6.41 o 
   7  -1   0       25.86       23.16      5.83 o 
   1   0   0     9516.40    10021.08    116.62 o 
   2   0   0      114.21      118.87      3.89 o 
   3   0   0      655.62      681.84     10.23 o 
   4   0   0       13.78       17.56      3.26 o 
   5   0   0      205.03      212.50      8.44 o 
   6   0   0      196.52      193.61      9.68 o 
   7   0   0        0.12       -1.13      4.93 o 
   1   1   0     1643.76     1600.29     29.38 o 
   2   1   0      214.80      202.01      4.91 o 
   3   1   0      862.75      861.05     11.77 o 
   4   1   0       13.33       17.37      3.46 o 
   5   1   0        9.10       11.11      4.00 o 
   6   1   0       69.85       66.76      6.72 o 
   7   1   0       25.88       26.89      6.41 o 
   0   2   0     1111.14     1060.76      6.03 o 
   1   2   0      747.81      699.86     11.57 o 
   2   2   0      529.58      538.04      7.69 o 
   3   2   0      417.84      441.19      8.57 o 
   4   2   0       14.59       12.16      3.42 o 
   5   2   0       20.50       19.62      4.43 o 
   6   2   0        6.92        5.87      4.39 o 
   7   2   0        0.70        3.38      4.66 o 
   1   3   0      760.52      659.18      8.41 o 
   2   3   0      868.46      875.01     10.07 o 
   3   3   0      263.00      262.08      6.81 o 
   4   3   0        9.40        7.38      3.30 o 
   5   3   0        9.83       18.69      3.73 o 
   6   3   0       35.04       30.81      5.71 o 
   7   3   0       10.12        9.91      5.05 o 
   0   4   0     4030.69     4014.63     16.78 o 
   1   4   0      957.68      941.07      6.51 o 
   2   4   0      492.29      490.75      7.96 o 
   3   4   0      210.81      216.57      6.65 o 
   4   4   0       19.36       18.22      3.69 o 
   5   4   0       67.10       75.85      6.26 o 
   6   4   0       71.49       65.17      7.11 o 
   7   4   0        5.05       -0.78      5.09 o 
   1   5   0       88.73       82.61      4.14 o 
   2   5   0      385.02      369.84      7.44 o 
   3   5   0      161.64      147.11      5.91 o 
   4   5   0      234.23      236.29      8.48 o 
   5   5   0       95.63       99.42      6.76 o 
   6   5   0       11.80        6.45      5.36 o 
   7   5   0       14.51       16.47      5.87 o 
   0   6   0     4500.70     4775.69     22.48 o 
   1   6   0     2008.53     2087.75     53.00 o 
   2   6   0      215.12      220.32      6.26 o 
   3   6   0      197.21      207.78      6.81 o 
   4   6   0      139.66      142.17      7.08 o 
   5   6   0       65.81       73.33      6.18 o 
   6   6   0        2.51        0.35      4.66 o 
   7   6   0        7.23       14.76      4.90 o 
   1   7   0      290.78      282.48     18.75 o 
   2   7   0      265.26      268.82      7.20 o 
   3   7   0       29.20       30.50      3.89 o 
   4   7   0       95.83       91.72      6.26 o 
   5   7   0      135.64      125.12      8.32 o 
   6   7   0       44.88       42.93      6.53 o 
   7   7   0        5.50        5.71      5.21 o 
   0   8   0      205.17      205.30      5.76 o 
   1   8   0      444.04      452.90      6.08 o 
   2   8   0      115.33      109.79      5.09 o 
   3   8   0      115.32      114.56      6.18 o 
   4   8   0       38.20       44.72      4.82 o 
   5   8   0       51.49       48.26      5.91 o 
   6   8   0       15.18       20.86      5.17 o 
   7   8   0       25.65       16.28      6.95 o 
   1   9   0      111.51      114.05      7.25 o 
   2   9   0      172.24      183.75      6.88 o 
   3   9   0      265.10      264.61      8.56 o 
   4   9   0      145.40      118.60      7.39 o 
   5   9   0       65.88       60.62      6.45 o 
   6   9   0       11.80       11.81      4.62 o 
   0  10   0       12.86       13.64      3.03 o 
   1  10   0       33.10       32.92      2.68 o 
   2  10   0       84.40       90.99      5.60 o 
   3  10   0       15.25       13.99      4.27 o 
   4  10   0       48.27       49.23      5.25 o 
   5  10   0       61.95       49.47      7.03 o 
   6  10   0        6.82        3.73      5.24 o 
   1  11   0      112.38      110.34      4.09 o 
   2  11   0       65.20       77.92      5.05 o 
   3  11   0        1.87        3.07      3.61 o 
   4  11   0       56.20       51.68      6.06 o 
   5  11   0      105.56      100.03      8.51 o 
   6  11   0        5.74        7.30      5.24 o 
   0  12   0      716.93      733.01     13.65 o 
   1  12   0      116.65      110.90      4.44 o 
   2  12   0       78.72       88.30      5.87 o 
   3  12   0       80.13       80.25      6.10 o 
   4  12   0       36.69       43.83      5.94 o 
   5  12   0       31.85       19.35      6.22 o 
   6  12   0        4.17        3.19      5.63 o 
   1  13   0      104.94       99.95      4.41 o 
   2  13   0      156.13      167.83      7.70 o 
   3  13   0      179.14      177.32      9.25 o 
   4  13   0       26.83       32.79      5.63 o 
   5  13   0       10.41       18.49      5.28 o 
   6  13   0        4.95        4.12      5.52 o 
   0  14   0      108.05      106.69      6.96 o 
   1  14   0       38.46       39.76      3.75 o 
   2  14   0       19.44       20.16      5.13 o 
   3  14   0       62.47       62.48      6.37 o 
   4  14   0      116.08      103.15      8.08 o 
   5  14   0       38.87       29.02      6.37 o 
   1  15   0      125.26      125.29      5.41 o 
   2  15   0      111.21       98.49      7.15 o 
   3  15   0       26.10       31.35      5.32 o 
   4  15   0       44.75       37.73      6.53 o 
   5  15   0       18.39       12.90      6.22 o 
   0  16   0      232.44      242.96      9.80 o 
   1  16   0       33.46       33.55      4.09 o 
   2  16   0       31.97       40.95      5.52 o 
   3  16   0        9.90       13.29      4.97 o 
   4  16   0       40.40       39.51      6.76 o 
   5  16   0        5.94       10.26      5.52 o 
   1  17   0       32.97       33.02      4.00 o 
   2  17   0        6.21       -3.85      4.97 o 
   3  17   0      128.32      132.57      9.72 o 
   4  17   0       28.84       30.30      6.72 o 
   0  18   0       85.96       85.38      7.38 o 
   1  18   0       15.05       19.25      5.28 o 
   2  18   0       27.88       20.59      5.63 o 
   3  18   0       25.11       32.01      5.83 o 
   4  18   0       13.94       10.14      5.94 o 
   1  19   0        8.91       13.07      3.74 o 
   2  19   0       39.50       33.06      6.92 o 
   3  19   0        5.92       -0.39      5.59 o 
   0  20   0       18.84       12.90      5.63 o 
   1  20   0        1.30       -1.54      3.62 o 
   2  20   0       11.73       16.86      5.28 o 
   3  20   0       20.90       25.37      6.22 o 
   1  21   0       55.08       57.68      6.51 o 
   2  21   0       45.24       58.51      7.89 o 
  -7  -1   1       16.44       19.93      5.87 o 
  -6  -1   1       87.85       92.30      7.73 o 
  -5  -1   1       36.73       37.38      4.82 o 
  -4  -1   1      271.61      296.74      8.33 o 
  -3  -1   1      136.30      138.63      5.06 o 
  -2  -1   1      294.19      300.34      5.92 o 
  -1  -1   1     5392.80     5304.90    140.89 o 
   0  -1   1     4301.38     4325.62     11.34 o 
   1  -1   1      352.60      350.84      9.06 o 
   2  -1   1     1909.23     1868.79     13.81 o 
   3  -1   1      389.76      399.08      7.99 o 
   4  -1   1        1.96       -0.54      2.95 o 
   5  -1   1       45.05       35.94      5.13 o 
   6  -1   1       56.79       59.26      5.83 o 
   7  -1   1        5.77       -1.86      5.48 o 
  -7   0   1       33.70       26.11      6.57 o 
  -6   0   1       27.22       22.77      5.44 o 
  -5   0   1       87.24       79.90      5.99 o 
  -4   0   1      661.85      653.07     12.71 o 
  -3   0   1       49.64       52.19      3.73 o 
  -2   0   1     7401.54     7772.76     28.11 o 
  -1   0   1      555.08      501.81      3.86 o 
   0   0   1      954.81      887.83      4.10 o 
   1   0   1      605.60      542.64     13.77 o 
   2   0   1      111.22      115.51      4.08 o 
   3   0   1      116.53      124.73      5.05 o 
   4   0   1        1.93        0.00      2.91 o 
   5   0   1      117.29      121.08      6.57 o 
   6   0   1       21.97       16.40      5.59 o 
   7   0   1        0.16        3.73      4.51 o 
  -7   1   1       16.35       23.50      6.10 o 
  -6   1   1       87.75       91.32      7.46 o 
  -5   1   1       36.74       31.43      4.62 o 
  -4   1   1      271.73      278.22      8.48 o 
  -3   1   1      136.28      135.13      5.37 o 
  -2   1   1      294.02      308.64      6.20 o 
  -1   1   1     5392.00     5311.42     14.85 o 
   0   1   1     4298.74     4340.05     29.13 o 
   1   1   1      354.37      356.83      3.51 o 
   2   1   1     1909.25     1936.15     14.21 o 
   3   1   1      388.89      388.99      8.02 o 
   4   1   1        1.93        3.38      2.95 o 
   5   1   1       45.06       44.37      5.36 o 
   6   1   1       56.83       64.42      6.68 o 
   7   1   1        5.80        4.90      5.44 o 
  -7   2   1        7.05        3.03      5.56 o 
  -6   2   1       22.98       21.72      5.36 o 
  -5   2   1        9.43        9.91      4.35 o 
  -4   2   1       52.47       57.28      4.55 o 
  -3   2   1       97.20      103.29      4.94 o 
  -2   2   1      928.36      881.39      9.96 o 
  -1   2   1     6428.42     6334.83     17.22 o 
   0   2   1       30.45       35.32      1.71 o 
   1   2   1     1159.65     1076.71     14.82 o 
   2   2   1      408.79      408.02      7.14 o 
   3   2   1      274.14      267.39      7.12 o 
   4   2   1       16.16       16.55      3.73 o 
   5   2   1       90.40       82.08      6.14 o 
   6   2   1       62.21       59.61      6.96 o 
   7   2   1       17.88       24.63      5.40 o 
  -7   3   1        7.10        8.43      4.66 o 
  -6   3   1       73.41       88.09      6.68 o 
  -5   3   1      162.53      166.23      7.66 o 
  -4   3   1       22.80       25.72      3.61 o 
  -3   3   1      109.90      116.32      5.21 o 
  -2   3   1       34.34       36.72      2.88 o 
  -1   3   1      383.17      379.79      4.90 o 
   0   3   1     1112.09     1085.60      5.90 o 
   1   3   1      686.88      649.67      8.64 o 
   2   3   1       93.59       94.75      4.00 o 
   3   3   1       34.94       35.79      3.54 o 
   4   3   1       40.62       47.79      4.16 o 
   5   3   1        0.21       -1.52      3.57 o 
   6   3   1       35.93       27.28      5.83 o 
   7   3   1        0.27        7.30      4.20 o 
  -7   4   1        6.50       18.65      5.21 o 
  -6   4   1       11.03        7.61      4.47 o 
  -5   4   1       65.80       72.47      6.18 o 
  -4   4   1      359.20      392.64     10.08 o 
  -3   4   1      202.17      197.96      6.38 o 
  -2   4   1       93.13       89.81      4.16 o 
  -1   4   1     2728.58     2707.52     29.40 o 
   0   4   1     6212.69     6416.89     35.49 o 
   1   4   1      828.40      795.63     19.73 o 
   2   4   1       95.99       94.75      4.28 o 
   3   4   1       50.91       44.22      3.81 o 
   4   4   1       47.21       44.38      4.90 o 
   5   4   1       40.16       41.73      5.40 o 
   6   4   1       50.19       58.71      6.29 o 
   7   4   1       14.42       20.24      6.14 o 
  -7   5   1       28.42       23.23      6.41 o 
  -6   5   1       37.89       36.56      5.79 o 
  -5   5   1      265.98      261.67     10.23 o 
  -4   5   1      299.41      338.03      9.49 o 
  -3   5   1      172.58      178.12      6.38 o 
  -2   5   1      123.83      120.86      4.74 o 
  -1   5   1     1601.10     1603.80     21.16 o 
   0   5   1     2539.60     2508.89     17.25 o 
   1   5   1      206.67      195.83      5.55 o 
   2   5   1      271.65      276.88      6.81 o 
   3   5   1       34.75       35.55      3.85 o 
   4   5   1      331.83      342.40      9.81 o 
   5   5   1      139.17      123.77      7.81 o 
   6   5   1       47.20       45.23      6.22 o 
   7   5   1        6.67        1.59      5.79 o 
  -7   6   1        4.21       -4.04      5.83 o 
  -6   6   1       21.07        9.91      5.59 o 
  -5   6   1      203.53      204.67      9.37 o 
  -4   6   1      227.31      225.77      8.52 o 
  -3   6   1       94.04      108.95      5.17 o 
  -2   6   1      417.96      445.49      8.53 o 
  -1   6   1     1240.11     1239.35     10.78 o 
   0   6   1     1624.43     1707.43     15.37 o 
   1   6   1      408.71      437.74      5.42 o 
   2   6   1      171.40      165.82      5.91 o 
   3   6   1       28.46       39.87      4.12 o 
   4   6   1      321.88      319.17     10.00 o 
   5   6   1       47.69       48.45      5.71 o 
   6   6   1       13.38       22.34      4.47 o 
   7   6   1        4.11        9.25      5.01 o 
  -7   7   1       58.58       59.26      8.63 o 
  -6   7   1        6.94        6.45      5.01 o 
  -5   7   1       19.08       21.72      5.44 o 
  -4   7   1       49.64       46.86      5.05 o 
  -3   7   1       72.52       68.13      4.82 o 
  -2   7   1       28.85       32.37      3.61 o 
  -1   7   1      952.44      976.87     10.94 o 
   0   7   1      144.20      149.45      3.44 o 
   1   7   1      602.78      637.21     24.57 o 
   2   7   1      204.60      199.92      6.38 o 
   3   7   1      268.20      276.78      8.40 o 
   4   7   1       65.90       81.53      5.95 o 
   5   7   1       14.99        7.61      4.55 o 
   6   7   1        8.74       12.32      4.90 o 
   7   7   1       18.59       12.78      6.33 o 
  -7   8   1        5.23       -6.64      6.64 o 
  -6   8   1       14.51       20.55      5.09 o 
  -5   8   1       22.03       21.60      4.66 o 
  -4   8   1       28.32       25.84      4.55 o 
  -3   8   1      120.16      129.92      6.18 o 
  -2   8   1      388.85      404.94      8.92 o 
  -1   8   1      137.61      136.14      6.81 o 
   0   8   1      305.61      314.79      5.07 o 
   1   8   1      227.76      226.91     11.07 o 
   2   8   1        9.45        6.14      2.84 o 
   3   8   1      117.55      114.36      6.30 o 
   4   8   1       14.94       16.32      4.27 o 
   5   8   1      205.82      221.19      9.68 o 
   6   8   1        9.47       18.65      4.86 o 
  -6   9   1       13.01        7.58      5.17 o 
  -5   9   1       85.95       83.63      7.00 o 
  -4   9   1      167.53      173.12      8.67 o 
  -3   9   1       24.67       18.57      4.39 o 
  -2   9   1       94.54       94.73      5.48 o 
  -1   9   1      239.30      246.72      5.06 o 
   0   9   1      546.84      549.52      7.03 o 
   1   9   1      472.72      513.21     26.54 o 
   2   9   1      197.10      196.76      6.96 o 
   3   9   1       18.66       22.15      4.12 o 
   4   9   1       62.95       62.99      6.14 o 
   5   9   1       85.30       86.35      7.54 o 
   6   9   1       25.69       32.29      6.29 o 
  -6  10   1       33.39       33.41      6.29 o 
  -5  10   1       46.48       56.18      6.68 o 
  -4  10   1      299.48      287.96     11.20 o 
  -3  10   1      220.12      213.39      8.87 o 
  -2  10   1      251.74      245.08      8.01 o 
  -1  10   1      521.69      526.92      7.40 o 
   0  10   1       65.33       60.20      3.14 o 
   1  10   1        9.60       11.23      2.35 o 
   2  10   1       17.85       11.54      3.65 o 
   3  10   1       88.79       95.53      6.22 o 
   4  10   1       13.05        8.47      4.58 o 
   5  10   1       48.18       39.75      6.26 o 
   6  10   1       34.76       27.74      6.64 o 
  -6  11   1       24.64       41.14      5.79 o 
  -5  11   1       83.61       76.87      7.46 o 
  -4  11   1       28.31       19.89      5.28 o 
  -3  11   1       37.64       39.13      4.93 o 
  -2  11   1       36.00       37.96      4.43 o 
  -1  11   1      220.42      221.66      6.24 o 
   0  11   1       64.86       66.06      3.48 o 
   1  11   1      409.59      403.70     13.20 o 
   2  11   1      126.49      130.30      6.61 o 
   3  11   1       17.93       11.19      4.47 o 
   4  11   1       11.26       12.04      4.23 o 
   5  11   1        4.51       -0.35      4.89 o 
   6  11   1        0.62       -5.05      5.71 o 
  -6  12   1        8.48        7.96      5.56 o 
  -5  12   1        4.66       -2.02      5.40 o 
  -4  12   1       88.34       78.46      7.00 o 
  -3  12   1       12.79       14.37      4.51 o 
  -2  12   1        5.77       11.62      3.57 o 
  -1  12   1      254.03      250.35      6.22 o 
   0  12   1      198.02      194.60      5.43 o 
   1  12   1      237.33      215.18      5.72 o 
   2  12   1        2.98        5.83      3.65 o 
   3  12   1       29.48       41.18      5.13 o 
   4  12   1       94.78       87.56      7.73 o 
   5  12   1        1.38        3.46      4.74 o 
   6  12   1        6.99        8.47      5.98 o 
  -6  13   1        1.06       -2.06      5.21 o 
  -5  13   1       52.56       54.51      6.80 o 
  -4  13   1       59.59       56.69      6.92 o 
  -3  13   1        4.06        3.50      4.23 o 
  -2  13   1      167.64      155.43      7.78 o 
  -1  13   1      310.13      319.64      8.85 o 
   0  13   1       71.57       72.37      3.95 o 
   1  13   1       56.22       55.81      3.87 o 
   2  13   1       30.79       24.83      4.90 o 
   3  13   1       35.18       45.89      5.44 o 
   4  13   1       22.60       22.73      5.56 o 
   5  13   1       21.01       28.44      5.63 o 
   6  13   1       19.18       25.91      6.45 o 
  -5  14   1        7.63        2.21      5.17 o 
  -4  14   1       17.02       19.19      5.17 o 
  -3  14   1       36.62       30.42      5.52 o 
  -2  14   1        1.15       -4.23      4.23 o 
  -1  14   1       59.28       54.57      4.60 o 
   0  14   1       10.44       10.06      2.95 o 
   1  14   1      206.10      202.44     11.32 o 
   2  14   1       48.59       48.53      5.48 o 
   3  14   1       24.00       14.22      5.28 o 
   4  14   1      107.88      115.08      8.32 o 
   5  14   1       75.20       87.08      8.00 o 
  -5  15   1        8.83       19.19      5.17 o 
  -4  15   1        3.40        6.18      4.47 o 
  -3  15   1        2.30       -3.65      4.39 o 
  -2  15   1        9.31       15.11      4.39 o 
  -1  15   1       45.10       42.10      5.60 o 
   0  15   1      130.24      140.36      9.70 o 
   1  15   1       69.59       62.22      5.25 o 
   2  15   1      100.57      111.27      7.58 o 
   3  15   1        1.96       12.98      4.47 o 
   4  15   1       49.14       42.39      6.92 o 
   5  15   1        3.53        1.55      5.59 o 
  -5  16   1        0.20       -2.45      5.32 o 
  -4  16   1       66.82       47.99      8.16 o 
  -3  16   1       59.24       55.53      7.19 o 
  -2  16   1      135.44      134.06      8.40 o 
  -1  16   1        7.86        7.37      3.42 o 
   0  16   1      219.77      214.69      6.82 o 
   1  16   1      106.68      110.51      5.34 o 
   2  16   1       12.10        5.13      5.40 o 
   3  16   1       59.84       68.74      7.07 o 
   4  16   1        5.95        6.95      5.13 o 
   5  16   1       12.40       11.19      5.87 o 
  -4  17   1       26.44       39.59      5.75 o 
  -3  17   1        6.87        6.60      4.97 o 
  -2  17   1       44.87       44.57      6.45 o 
  -1  17   1      259.38      253.97     19.75 o 
   0  17   1       41.41       43.12      5.89 o 
   1  17   1      101.02      107.23      5.54 o 
   2  17   1       11.15        7.15      4.82 o 
   3  17   1       23.11       22.07      6.10 o 
   4  17   1       34.98       41.88      6.22 o 
  -4  18   1        6.22        8.12      5.21 o 
  -3  18   1       22.92       22.18      6.41 o 
  -2  18   1       64.73       70.53      7.58 o 
  -1  18   1        1.44        0.00      3.32 o 
   0  18   1       14.81       10.48      3.69 o 
   1  18   1       32.22       32.75      3.94 o 
   2  18   1       17.52       16.32      5.36 o 
   3  18   1        3.20       -4.97      4.97 o 
   4  18   1        4.67        2.45      5.21 o 
  -3  19   1        5.31        3.15      5.63 o 
  -2  19   1        5.22       13.67      5.05 o 
  -1  19   1        3.77        4.39      3.61 o 
   0  19   1        8.20       12.32      3.40 o 
   1  19   1        3.62        2.41      3.58 o 
   2  19   1       11.51       18.18      5.40 o 
   3  19   1        7.00       13.48      5.56 o 
  -3  20   1       10.24        4.97      5.87 o 
  -2  20   1       53.22       66.21      7.85 o 
  -1  20   1        0.61        3.95      3.77 o 
   0  20   1       16.15       13.72      4.00 o 
   1  20   1       17.56       18.01      4.03 o 
   2  20   1       14.59       10.30      5.79 o 
   3  20   1        5.13        5.87      5.56 o 
  -2  21   1        3.81        0.00      5.52 o 
  -1  21   1        2.31        5.40      6.86 o 
   0  21   1        1.65        2.47      6.55 o 
   1  21   1        1.42        2.64      3.75 o 
   2  21   1        5.00        5.48      5.28 o 
  -7  -1   2        5.72        7.46      4.86 o 
  -6  -1   2       13.60       18.57      4.70 o 
  -5  -1   2       79.64       78.66      6.02 o 
  -4  -1   2      158.41      157.82      6.77 o 
  -3  -1   2      850.22      853.68     12.15 o 
  -2  -1   2      336.66      325.38      6.58 o 
  -1  -1   2     1648.30     1570.02     44.56 o 
   0  -1   2     1220.34     1142.83      6.59 o 
   1  -1   2      118.29      124.31      5.80 o 
   2  -1   2      448.43      439.36      7.64 o 
   3  -1   2      184.69      192.72      6.11 o 
   4  -1   2       80.37       68.44      5.40 o 
   5  -1   2       24.76       30.62      4.43 o 
   6  -1   2       35.79       37.38      5.59 o 
   7  -1   2        5.22       13.01      5.13 o 
  -7   0   2        8.40        8.66      5.09 o 
  -6   0   2       85.39       82.70      7.31 o 
  -5   0   2      206.04      220.20      9.02 o 
  -4   0   2      326.81      342.38      9.22 o 
  -3   0   2       70.97       65.57      4.20 o 
  -2   0   2        0.20       -1.40      2.29 o 
  -1   0   2      183.98      177.81      5.22 o 
   0   0   2      284.34      261.44      5.64 o 
   1   0   2      106.28       98.96      2.56 o 
   2   0   2     1163.34     1149.82     11.93 o 
   3   0   2       43.30       40.53      3.77 o 
   4   0   2       39.17       29.06      4.12 o 
   5   0   2        6.54       10.88      4.08 o 
   6   0   2        5.03        4.39      4.78 o 
   7   0   2       10.94        4.20      5.36 o 
  -7   1   2        5.73        0.74      5.59 o 
  -6   1   2       13.60       10.53      5.24 o 
  -5   1   2       79.63       81.84      6.18 o 
  -4   1   2      158.27      154.32      6.77 o 
  -3   1   2      850.94      861.42     12.11 o 
  -2   1   2      336.75      359.67      6.82 o 
  -1   1   2     1648.56     1549.88     35.17 o 
   0   1   2     1220.09     1132.61      8.53 o 
   1   1   2      118.32      119.37      2.74 o 
   2   1   2      448.36      431.95      7.60 o 
   3   1   2      184.85      186.42      6.22 o 
   4   1   2       80.02       77.30      5.25 o 
   5   1   2       24.71       27.20      4.86 o 
   6   1   2       35.68       26.23      6.18 o 
   7   1   2        5.20        5.40      4.93 o 
  -7   2   2        1.77        1.52      4.55 o 
  -6   2   2        3.84        5.63      4.31 o 
  -5   2   2       85.31       76.21      6.41 o 
  -4   2   2       18.10       16.63      3.96 o 
  -3   2   2      554.24      554.07     10.29 o 
  -2   2   2      455.23      457.89      7.76 o 
  -1   2   2      370.68      377.14     13.56 o 
   0   2   2     1305.42     1222.66     18.35 o 
   1   2   2      138.83      133.90      3.50 o 
   2   2   2      135.16      127.80      4.59 o 
   3   2   2      472.35      505.40      9.82 o 
   4   2   2      128.26      139.05      6.65 o 
   5   2   2      241.64      233.21      9.41 o 
   6   2   2       27.57       21.99      5.32 o 
   7   2   2       14.20       25.25      5.44 o 
  -7   3   2        4.68        5.83      4.78 o 
  -6   3   2        8.06        2.21      4.93 o 
  -5   3   2       29.51       31.24      4.93 o 
  -4   3   2       36.08       38.51      4.20 o 
  -3   3   2      551.73      547.15     10.56 o 
  -2   3   2      161.98      154.43      5.29 o 
  -1   3   2      266.77      250.90      5.28 o 
   0   3   2     1089.34     1015.05      6.93 o 
   1   3   2     1609.41     1618.08     29.20 o 
   2   3   2      710.82      735.89     10.31 o 
   3   3   2      534.06      545.67     10.37 o 
   4   3   2      210.97      199.81      7.89 o 
   5   3   2       45.84       52.11      5.48 o 
   6   3   2        5.06        5.17      4.90 o 
   7   3   2        1.33        4.31      4.97 o 
  -7   4   2        4.61        9.05      5.13 o 
  -6   4   2        9.17       -1.59      5.32 o 
  -5   4   2      138.06      141.88      7.89 o 
  -4   4   2      176.38      184.34      7.43 o 
  -3   4   2      909.87      874.60     13.32 o 
  -2   4   2     1259.40     1248.03     13.69 o 
  -1   4   2     1029.15     1039.33      7.71 o 
   0   4   2      785.25      754.41      8.15 o 
   1   4   2      461.06      451.58     12.74 o 
   2   4   2      568.43      584.74      9.71 o 
   3   4   2      125.33      134.05      5.87 o 
   4   4   2       83.34       82.51      5.87 o 
   5   4   2      112.38      113.14      7.11 o 
   6   4   2        2.00       -1.32      4.78 o 
   7   4   2       11.73       16.71      5.71 o 
  -7   5   2       10.14       16.32      5.98 o 
  -6   5   2        2.09        0.35      4.66 o 
  -5   5   2       33.48       37.84      5.75 o 
  -4   5   2       18.19       15.54      4.00 o 
  -3   5   2       33.47       35.67      3.81 o 
  -2   5   2      206.40      220.25      6.34 o 
  -1   5   2      202.49      207.76      3.92 o 
   0   5   2       66.18       64.62      2.62 o 
   1   5   2        2.55        4.83      1.67 o 
   2   5   2      691.12      691.53     10.81 o 
   3   5   2      111.95      111.26      5.52 o 
   4   5   2       35.63       42.51      4.70 o 
   5   5   2       20.31       26.85      4.39 o 
   6   5   2       27.12       29.18      5.98 o 
   7   5   2       10.50       14.57      5.24 o 
  -7   6   2        0.82        4.89      5.17 o 
  -6   6   2       67.59       78.80      7.11 o 
  -5   6   2       14.18       13.25      4.82 o 
  -4   6   2        6.42        5.36      3.73 o 
  -3   6   2      191.06      165.60      6.96 o 
  -2   6   2      386.82      394.93      8.69 o 
  -1   6   2      570.10      575.20      6.75 o 
   0   6   2      197.02      204.78      4.20 o 
   1   6   2      765.13      820.37     17.37 o 
   2   6   2      102.12      111.65      5.09 o 
   3   6   2       20.94       19.62      3.96 o 
   4   6   2       44.16       39.32      5.21 o 
   5   6   2       69.75       75.08      6.10 o 
   6   6   2      114.08      121.80      8.74 o 
   7   6   2        0.29       -5.63      5.63 o 
  -7   7   2        8.10        6.22      5.48 o 
  -6   7   2        6.23       11.73      4.82 o 
  -5   7   2      169.05      155.38      9.06 o 
  -4   7   2      106.01      107.66      6.41 o 
  -3   7   2       18.56       18.26      3.54 o 
  -2   7   2      139.84      149.78      6.22 o 
  -1   7   2      238.25      249.38      4.77 o 
   0   7   2      133.27      125.57      3.53 o 
   1   7   2      232.07      227.17      5.06 o 
   2   7   2      159.51      159.98      6.18 o 
   3   7   2      191.28      187.09      7.58 o 
   4   7   2       12.39        9.13      4.20 o 
   5   7   2       31.94       36.44      5.56 o 
   6   7   2       11.56        4.90      5.94 o 
  -6   8   2       33.79       33.03      6.14 o 
  -5   8   2       36.52       38.93      5.94 o 
  -4   8   2      155.49      147.34      7.93 o 
  -3   8   2       11.54       20.01      3.81 o 
  -2   8   2       42.44       46.82      4.39 o 
  -1   8   2      292.00      321.49      5.64 o 
   0   8   2     1139.96     1194.20     11.14 o 
   1   8   2      724.37      805.59     34.49 o 
   2   8   2       30.88       37.88      3.89 o 
   3   8   2       93.87       89.63      5.79 o 
   4   8   2       29.10       26.81      5.13 o 
   5   8   2       27.32       31.35      5.59 o 
   6   8   2       73.68       64.43      7.77 o 
  -6   9   2       30.24       39.51      6.64 o 
  -5   9   2       31.80       30.93      5.79 o 
  -4   9   2        2.00        6.92      3.73 o 
  -3   9   2       21.64       24.52      4.31 o 
  -2   9   2      181.01      166.95      6.81 o 
  -1   9   2      881.83      959.45     11.68 o 
   0   9   2      113.33      120.19      3.90 o 
   1   9   2        6.24        8.65      2.17 o 
   2   9   2       95.74       90.91      5.64 o 
   3   9   2       45.38       51.10      5.05 o 
   4   9   2        7.90        6.29      4.08 o 
   5   9   2       10.31        9.36      4.97 o 
   6   9   2       18.19       16.40      5.40 o 
  -6  10   2        6.59       20.43      4.62 o 
  -5  10   2       51.04       49.07      6.26 o 
  -4  10   2      126.91      129.01      7.81 o 
  -3  10   2       42.35       50.82      5.13 o 
  -2  10   2       21.47       19.04      3.77 o 
  -1  10   2      443.65      451.08      7.21 o 
   0  10   2      297.66      284.09      5.79 o 
   1  10   2      539.09      545.04     10.03 o 
   2  10   2      178.21      184.62      7.50 o 
   3  10   2       32.08       27.63      4.70 o 
   4  10   2      123.16      114.97      7.73 o 
   5  10   2       14.52       20.55      5.24 o 
   6  10   2       18.55       18.10      5.79 o 
  -6  11   2        2.47       12.12      4.82 o 
  -5  11   2       72.25       74.80      7.62 o 
  -4  11   2       33.92       26.07      6.02 o 
  -3  11   2      106.97      111.24      6.92 o 
  -2  11   2      362.57      354.12     10.24 o 
  -1  11   2      139.40      148.14      4.74 o 
   0  11   2       59.09       55.35      7.13 o 
   1  11   2       73.66       74.90      3.82 o 
   2  11   2      213.75      214.32      7.97 o 
   3  11   2       43.13       38.62      5.05 o 
   4  11   2       76.18       72.47      7.23 o 
   5  11   2       38.79       53.31      6.33 o 
   6  11   2        4.29        1.59      5.91 o 
  -6  12   2       11.09       17.44      4.97 o 
  -5  12   2        9.69        6.25      4.70 o 
  -4  12   2       24.45       31.35      5.09 o 
  -3  12   2       34.12       27.28      5.40 o 
  -2  12   2      104.11      123.91      6.53 o 
  -1  12   2      153.26      142.30      5.15 o 
   0  12   2      110.59      107.79      4.52 o 
   1  12   2       66.91       62.74      3.98 o 
   2  12   2       27.64       20.83      4.62 o 
   3  12   2       71.65       70.76      6.84 o 
   4  12   2       28.19       31.12      5.63 o 
   5  12   2        0.26        3.54      4.39 o 
   6  12   2       12.17       17.33      5.63 o 
  -5  13   2       20.30       18.88      5.32 o 
  -4  13   2       38.99       43.17      5.79 o 
  -3  13   2       25.68       21.02      5.09 o 
  -2  13   2       51.75       46.01      5.44 o 
  -1  13   2      234.76      234.22     10.85 o 
   0  13   2       97.17       91.25      4.39 o 
   1  13   2      302.17      280.98     16.69 o 
   2  13   2       46.21       27.70      5.71 o 
   3  13   2       33.15       27.94      5.52 o 
   4  13   2      145.06      136.74      8.75 o 
   5  13   2       35.18       34.81      6.14 o 
  -5  14   2        6.73        8.35      5.40 o 
  -4  14   2       19.13       23.93      5.21 o 
  -3  14   2        9.13       11.81      4.78 o 
  -2  14   2       45.05       37.69      5.52 o 
  -1  14   2      248.95      255.88      6.83 o 
   0  14   2       39.67       39.36      4.33 o 
   1  14   2      131.98      131.55      5.41 o 
   2  14   2       18.78       24.55      4.78 o 
   3  14   2        7.71        9.01      4.16 o 
   4  14   2       33.98       33.92      6.41 o 
   5  14   2       37.46       32.91      7.42 o 
  -5  15   2       19.48       11.93      6.37 o 
  -4  15   2       10.65       17.91      4.58 o 
  -3  15   2       34.86       36.76      6.29 o 
  -2  15   2       92.36       93.58      7.19 o 
  -1  15   2        5.07        4.07      3.17 o 
   0  15   2      201.96      190.62      6.38 o 
   1  15   2       40.47       34.33      3.83 o 
   2  15   2       65.77       63.49      6.61 o 
   3  15   2        8.36        3.19      5.05 o 
   4  15   2       65.31       66.91      7.31 o 
   5  15   2        4.11        9.36      5.13 o 
  -5  16   2        8.48       21.68      5.67 o 
  -4  16   2       17.10       12.24      6.25 o 
  -3  16   2        4.72       -2.99      4.82 o 
  -2  16   2       25.99       28.91      5.17 o 
  -1  16   2       81.58       79.85      5.01 o 
   0  16   2       12.75       14.60      3.43 o 
   1  16   2       10.73       11.79      3.32 o 
   2  16   2        8.62        9.05      4.70 o 
   3  16   2       23.26       30.85      5.71 o 
   4  16   2        4.58        2.25      5.59 o 
  -4  17   2        1.91       -1.94      5.59 o 
  -3  17   2       29.39       26.26      5.91 o 
  -2  17   2       41.88       35.86      5.98 o 
  -1  17   2      214.58      209.34     12.95 o 
   0  17   2       51.67       51.22      5.83 o 
   1  17   2       36.73       31.34      4.40 o 
   2  17   2       11.28       15.73      4.97 o 
   3  17   2        6.15       14.06      4.90 o 
   4  17   2        1.61        0.39      5.24 o 
  -4  18   2        7.37       14.49      5.71 o 
  -3  18   2       29.66       18.11      6.72 o 
  -2  18   2       20.86       16.86      5.75 o 
  -1  18   2        6.81        5.89      3.74 o 
   0  18   2        7.85        3.17      3.91 o 
   1  18   2        8.21       15.70      3.74 o 
   2  18   2        3.79        3.92      5.01 o 
   3  18   2       34.90       43.98      6.57 o 
   4  18   2        3.15       -2.95      6.18 o 
  -3  19   2       13.88       17.21      5.75 o 
  -2  19   2       12.29       10.14      5.75 o 
  -1  19   2        9.70       12.97      3.32 o 
   0  19   2       27.59       23.27      6.10 o 
   1  19   2       18.04       10.13      4.23 o 
   2  19   2       16.48       13.33      6.18 o 
   3  19   2        0.04        9.32      4.74 o 
  -2  20   2        4.45        2.80      5.44 o 
  -1  20   2       22.28       22.77      4.38 o 
   0  20   2        8.66        7.51      3.88 o 
   1  20   2       13.81       17.67      3.93 o 
   2  20   2        9.25       15.00      5.40 o 
  -1  21   2        9.99       10.59      4.23 o 
   0  21   2       10.89        4.06      4.25 o 
   1  21   2        0.04       -0.59      3.82 o 
  -7  -1   3        2.20       -1.55      4.93 o 
  -6  -1   3       13.53       22.88      4.66 o 
  -5  -1   3       54.91       49.31      5.60 o 
  -4  -1   3      118.68      136.05      6.49 o 
  -3  -1   3      388.75      387.01      9.19 o 
  -2  -1   3       17.83       15.27      2.80 o 
  -1  -1   3      197.04      198.47      3.78 o 
   0  -1   3      163.84      153.82      3.99 o 
   1  -1   3      514.84      518.45      5.85 o 
   2  -1   3      318.97      330.52      7.48 o 
   3  -1   3        9.77       12.86      2.95 o 
   4  -1   3       30.11       29.53      4.66 o 
   5  -1   3       80.31       84.56      6.88 o 
   6  -1   3        9.33       12.28      5.21 o 
   7  -1   3        1.10       -5.32      5.32 o 
  -7   0   3        0.22       -1.94      4.89 o 
  -6   0   3        0.77       -3.92      3.92 o 
  -5   0   3       18.94       16.05      4.16 o 
  -4   0   3      171.00      172.59      7.35 o 
  -3   0   3      506.72      482.79     10.09 o 
  -2   0   3      839.00      858.81     11.26 o 
  -1   0   3      151.09      154.17      3.40 o 
   0   0   3        4.71        7.72      1.78 o 
   1   0   3        0.12       -1.24      1.74 o 
   2   0   3      401.71      413.94      8.14 o 
   3   0   3      134.91      136.43      5.95 o 
   4   0   3       12.37       13.52      4.04 o 
   5   0   3       66.00       64.97      6.26 o 
   6   0   3      131.75      125.66      8.78 o 
   7   0   3        2.73        8.43      5.24 o 
  -7   1   3        2.21        7.77      4.31 o 
  -6   1   3       13.53       11.85      4.70 o 
  -5   1   3       54.69       46.32      5.63 o 
  -4   1   3      118.60      120.35      6.22 o 
  -3   1   3      388.62      397.83      9.19 o 
  -2   1   3       17.85       13.60      2.91 o 
  -1   1   3      197.21      197.55     11.21 o 
   0   1   3      163.62      156.80      3.40 o 
   1   1   3      514.91      507.84      9.38 o 
   2   1   3      318.89      344.07      7.44 o 
   3   1   3        9.73        8.35      3.26 o 
   4   1   3       30.19       30.07      4.43 o 
   5   1   3       80.39       75.08      6.84 o 
   6   1   3        9.33        4.66      5.24 o 
   7   1   3        1.10       -2.02      4.93 o 
  -7   2   3        5.78       13.67      4.70 o 
  -6   2   3        7.87        4.51      5.09 o 
  -5   2   3        8.70        2.87      4.35 o 
  -4   2   3      109.81      111.21      6.02 o 
  -3   2   3      498.18      502.57     10.48 o 
  -2   2   3      190.35      211.70      6.19 o 
  -1   2   3      410.14      395.13     10.12 o 
   0   2   3      280.80      263.02      4.28 o 
   1   2   3     1037.29     1088.22     19.67 o 
   2   2   3      309.55      338.04      7.51 o 
   3   2   3      315.29      314.88      8.68 o 
   4   2   3       19.53       16.24      4.27 o 
   5   2   3       11.45       14.57      4.35 o 
   6   2   3        1.02        6.72      4.47 o 
   7   2   3        1.85       -4.70      4.70 o 
  -7   3   3        8.60        3.96      5.40 o 
  -6   3   3       11.38       15.70      4.39 o 
  -5   3   3      184.50      173.32      8.98 o 
  -4   3   3       79.37       71.24      5.87 o 
  -3   3   3      290.19      305.82      8.68 o 
  -2   3   3      146.01      151.62      5.29 o 
  -1   3   3      109.31      112.48      6.07 o 
   0   3   3      682.89      647.94      6.56 o 
   1   3   3      300.28      313.80      4.94 o 
   2   3   3      603.74      647.34     10.65 o 
   3   3   3      186.37      194.13      7.00 o 
   4   3   3        4.11        0.89      3.69 o 
   5   3   3       48.18       51.29      5.87 o 
   6   3   3       36.75       38.39      6.06 o 
   7   3   3       17.88       17.17      5.67 o 
  -7   4   3        3.90        0.00      5.48 o 
  -6   4   3       18.94       16.32      5.67 o 
  -5   4   3      216.71      213.66      9.92 o 
  -4   4   3      318.11      312.54     10.12 o 
  -3   4   3     1422.28     1432.67     18.25 o 
  -2   4   3       37.45       37.23      3.54 o 
  -1   4   3      197.67      198.81      4.10 o 
   0   4   3     1356.56     1387.70      9.80 o 
   1   4   3      168.80      164.59      5.54 o 
   2   4   3      493.73      530.11      9.78 o 
   3   4   3      100.51       93.44      5.87 o 
   4   4   3      155.54      161.61      7.66 o 
   5   4   3       11.57       11.93      4.82 o 
   6   4   3       14.41       14.80      5.48 o 
  -7   5   3        6.75        8.16      5.79 o 
  -6   5   3       34.34       41.81      6.64 o 
  -5   5   3       30.25       19.89      5.25 o 
  -4   5   3      137.18      140.95      7.23 o 
  -3   5   3        4.43       10.45      3.11 o 
  -2   5   3      350.00      355.37      8.33 o 
  -1   5   3       66.74       67.09      2.86 o 
   0   5   3      396.61      426.02     23.03 o 
   1   5   3      126.12      124.60      3.72 o 
   2   5   3      281.51      277.09      7.59 o 
   3   5   3        5.73       13.25      3.19 o 
   4   5   3        6.26       -4.39      4.39 o 
   5   5   3       67.72       62.52      6.64 o 
   6   5   3       28.73       20.75      6.02 o 
  -7   6   3       15.10       16.20      6.57 o 
  -6   6   3        5.86        4.16      5.17 o 
  -5   6   3       37.87       47.48      5.79 o 
  -4   6   3       31.04       32.79      4.66 o 
  -3   6   3       41.95       37.57      4.90 o 
  -2   6   3      125.44      129.54      5.79 o 
  -1   6   3      155.10      171.86      6.48 o 
   0   6   3      149.57      160.11      4.01 o 
   1   6   3       38.24       35.00      2.55 o 
   2   6   3       12.20       10.72      3.11 o 
   3   6   3       80.79       81.38      5.79 o 
   4   6   3      275.05      286.19     10.11 o 
   5   6   3       23.54       23.00      5.25 o 
   6   6   3       30.43       24.40      6.49 o 
  -6   7   3        1.84        3.19      4.66 o 
  -5   7   3       30.20       28.52      5.21 o 
  -4   7   3        1.01        2.21      3.96 o 
  -3   7   3       96.32      101.60      6.18 o 
  -2   7   3       86.35       90.33      5.13 o 
  -1   7   3       75.11       80.70      3.69 o 
   0   7   3      814.54      843.54      8.86 o 
   1   7   3      515.60      531.60     23.25 o 
   2   7   3       62.91       57.87      4.43 o 
   3   7   3       84.10       82.82      5.67 o 
   4   7   3        3.38        1.01      4.08 o 
   5   7   3      240.01      243.06     10.93 o 
   6   7   3        9.29       15.07      5.17 o 
  -6   8   3        9.62       11.38      5.32 o 
  -5   8   3        3.17        0.00      4.82 o 
  -4   8   3        7.08       10.30      3.42 o 
  -3   8   3      125.48      116.15      6.57 o 
  -2   8   3      246.21      252.97      8.29 o 
  -1   8   3       56.39       62.68      3.23 o 
   0   8   3      216.85      224.38      5.64 o 
   1   8   3      331.15      345.53      6.30 o 
   2   8   3        4.39        5.40      3.42 o 
   3   8   3        0.79        2.02      3.57 o 
   4   8   3       56.18       58.56      5.75 o 
   5   8   3        0.07        9.87      4.16 o 
   6   8   3        5.92       11.31      4.43 o 
  -6   9   3        6.90        2.25      5.40 o 
  -5   9   3       35.97       30.27      6.57 o 
  -4   9   3        3.54        1.09      4.16 o 
  -3   9   3       64.31       69.21      5.63 o 
  -2   9   3        9.62       16.20      3.65 o 
  -1   9   3      127.26      140.26      4.60 o 
   0   9   3       53.57       60.18      3.18 o 
   1   9   3       99.70       96.03      3.93 o 
   2   9   3      251.02      251.51      8.48 o 
   3   9   3       58.53       59.92      5.13 o 
   4   9   3       10.16       13.40      3.92 o 
   5   9   3       18.24       22.73      5.44 o 
   6   9   3        1.90        1.17      5.52 o 
  -6  10   3       14.57       10.49      6.14 o 
  -5  10   3       19.35       22.49      5.32 o 
  -4  10   3       19.78       19.46      5.13 o 
  -3  10   3       85.12       84.57      6.45 o 
  -2  10   3       50.33       55.10      5.32 o 
  -1  10   3        4.40        7.09      2.60 o 
   0  10   3      374.73      367.95      6.98 o 
   1  10   3      155.15      159.27     11.02 o 
   2  10   3        2.33        4.89      3.77 o 
   3  10   3       50.99       51.52      5.60 o 
   4  10   3       32.00       23.93      4.97 o 
   5  10   3        3.93        8.20      4.97 o 
   6  10   3        9.27       12.04      5.48 o 
  -6  11   3        8.71        2.84      6.18 o 
  -5  11   3       21.54       17.95      5.98 o 
  -4  11   3        4.03        8.00      4.20 o 
  -3  11   3       15.95       15.23      4.27 o 
  -2  11   3       17.65       17.72      4.43 o 
  -1  11   3        0.72       -2.70      2.70 o 
   0  11   3       15.35       16.56      2.77 o 
   1  11   3      158.00      170.34      5.46 o 
   2  11   3       62.84       73.99      5.71 o 
   3  11   3       14.91        6.92      4.78 o 
   4  11   3        8.92       18.69      4.55 o 
   5  11   3       15.14        9.60      6.18 o 
   6  11   3        0.22       -1.24      5.32 o 
  -6  12   3        9.82       10.02      5.79 o 
  -5  12   3       30.67       29.84      6.41 o 
  -4  12   3      123.43      127.60      8.82 o 
  -3  12   3       53.34       55.64      5.52 o 
  -2  12   3      326.46      310.89     10.66 o 
  -1  12   3       43.64       41.67      3.66 o 
   0  12   3      125.56      137.89      8.01 o 
   1  12   3        2.37       -2.06      2.83 o 
   2  12   3        3.63        5.32      4.00 o 
   3  12   3      128.67      132.15      8.32 o 
   4  12   3      140.34      138.02      8.63 o 
   5  12   3       13.17       10.02      5.28 o 
  -5  13   3        6.37        7.15      5.24 o 
  -4  13   3       13.58       19.04      5.01 o 
  -3  13   3       75.61       56.74      7.11 o 
  -2  13   3       38.32       41.42      5.60 o 
  -1  13   3       97.02       87.24      8.22 o 
   0  13   3       71.08       72.37      4.40 o 
   1  13   3       40.13       39.99      6.04 o 
   2  13   3       45.52       47.95      5.32 o 
   3  13   3       18.06       12.82      5.17 o 
   4  13   3        2.99       -5.87      5.87 o 
   5  13   3        0.60        5.01      5.48 o 
  -5  14   3        0.85       -5.71      5.71 o 
  -4  14   3        6.31        3.77      5.01 o 
  -3  14   3       28.73       27.16      5.79 o 
  -2  14   3      116.73       97.32      7.77 o 
  -1  14   3       73.58       68.51      4.77 o 
   0  14   3       32.89       35.04      3.64 o 
   1  14   3       50.15       44.83      4.01 o 
   2  14   3       77.12       79.31      6.96 o 
   3  14   3       80.08       80.67      7.77 o 
   4  14   3       78.98       75.39      7.73 o 
   5  14   3        6.82       -5.24      5.75 o 
  -5  15   3        2.48       -0.43      5.32 o 
  -4  15   3       13.57       11.27      5.52 o 
  -3  15   3       20.72        6.88      6.26 o 
  -2  15   3        0.58       -2.41      4.16 o 
  -1  15   3        2.63        1.34      2.92 o 
   0  15   3       12.16       10.41      3.50 o 
   1  15   3      204.12      197.85     11.31 o 
   2  15   3      128.98      121.69      8.28 o 
   3  15   3       20.87       12.08      5.67 o 
   4  15   3        6.09       10.84      4.90 o 
  -4  16   3       12.00       11.11      5.63 o 
  -3  16   3        1.03       -5.28      5.28 o 
  -2  16   3       21.16       17.02      5.67 o 
  -1  16   3       72.28       64.92      4.67 o 
   0  16   3      120.54      122.45      6.57 o 
   1  16   3       36.77       37.11      8.22 o 
   2  16   3       23.26       21.06      5.98 o 
   3  16   3        3.25        7.81      4.43 o 
   4  16   3        1.06        0.39      4.93 o 
  -4  17   3        9.30        8.12      5.56 o 
  -3  17   3       34.72       35.43      6.53 o 
  -2  17   3       35.46       25.06      6.02 o 
  -1  17   3       55.59       58.14      8.86 o 
   0  17   3       15.80       15.07      3.61 o 
   1  17   3        0.13        2.88      5.61 o 
   2  17   3        6.40        0.70      5.32 o 
   3  17   3        1.82       -3.38      5.48 o 
   4  17   3        3.80        3.30      5.59 o 
  -3  18   3       23.25       22.30      6.57 o 
  -2  18   3       14.83       16.43      5.09 o 
  -1  18   3       35.19       36.22      4.38 o 
   0  18   3       24.89       28.26      4.27 o 
   1  18   3        2.83        1.58      3.56 o 
   2  18   3        5.80       -6.02      6.02 o 
   3  18   3       10.45        4.39      6.06 o 
  -3  19   3        6.69        2.91      5.75 o 
  -2  19   3       25.24       36.13      6.84 o 
  -1  19   3       22.65       21.47      9.42 o 
   0  19   3       24.66       13.16      4.46 o 
   1  19   3       39.81       39.47      7.91 o 
   2  19   3        6.23       14.69      5.75 o 
  -2  20   3       15.46       26.46      6.37 o 
  -1  20   3        3.16        6.43      3.84 o 
   0  20   3       27.09       27.05      4.78 o 
   1  20   3        2.47        3.45      3.91 o 
   2  20   3        5.11       13.48      5.87 o 
  -7  -1   4        2.46       10.10      5.17 o 
  -6  -1   4       19.31       16.86      5.91 o 
  -5  -1   4        5.68       12.86      4.27 o 
  -4  -1   4       14.58       15.46      3.69 o 
  -3  -1   4       59.22       66.49      4.62 o 
  -2  -1   4      157.01      167.25      6.18 o 
  -1  -1   4      133.63      126.62      7.29 o 
   0  -1   4       19.38       16.39      3.03 o 
   1  -1   4      211.17      211.96      4.67 o 
   2  -1   4       55.57       54.83      4.35 o 
   3  -1   4       26.73       28.67      4.20 o 
   4  -1   4       11.20        7.30      4.43 o 
   5  -1   4       52.45       48.69      6.14 o 
   6  -1   4       15.62       14.22      5.17 o 
  -7   0   4        4.39        1.59      5.40 o 
  -6   0   4        8.84        7.38      4.66 o 
  -5   0   4       51.60       57.24      5.95 o 
  -4   0   4        5.83        4.86      3.65 o 
  -3   0   4       47.07       46.63      4.59 o 
  -2   0   4       15.35       11.07      3.26 o 
  -1   0   4       73.17       80.93      4.18 o 
   0   0   4      143.23      144.75      5.58 o 
   1   0   4      293.65      289.70      5.26 o 
   2   0   4       25.65       22.57      3.77 o 
   3   0   4       76.22       71.82      5.13 o 
   4   0   4      197.58      190.76      8.44 o 
   5   0   4        0.86        2.64      4.35 o 
   6   0   4        3.84        0.00      4.58 o 
  -7   1   4        2.45        8.12      5.48 o 
  -6   1   4       19.26       24.63      5.32 o 
  -5   1   4        5.66        8.43      4.04 o 
  -4   1   4       14.57       19.43      4.20 o 
  -3   1   4       59.39       58.87      4.78 o 
  -2   1   4      156.68      152.28      6.03 o 
  -1   1   4      133.30      128.95      3.70 o 
   0   1   4       19.29       16.53      2.17 o 
   1   1   4      211.62      197.70     10.95 o 
   2   1   4       55.56       62.33      4.27 o 
   3   1   4       26.62       23.12      4.20 o 
   4   1   4       11.16        5.87      4.23 o 
   5   1   4       52.42       54.40      5.98 o 
   6   1   4       15.63        9.98      5.28 o 
  -7   2   4        6.72       -5.94      5.94 o 
  -6   2   4        0.47       -3.73      4.58 o 
  -5   2   4        2.63        5.09      4.12 o 
  -4   2   4        7.89       11.93      3.81 o 
  -3   2   4      108.34      103.08      5.83 o 
  -2   2   4       26.21       22.34      3.46 o 
  -1   2   4      409.55      401.88      6.60 o 
   0   2   4      199.12      185.58      4.28 o 
   1   2   4      762.94      792.15      8.48 o 
   2   2   4        7.79        9.83      3.38 o 
   3   2   4       30.74       34.62      3.96 o 
   4   2   4       74.17       79.78      6.22 o 
   5   2   4      137.65      132.50      8.28 o 
   6   2   4        1.70       -4.62      5.09 o 
  -6   3   4       38.74       38.89      6.06 o 
  -5   3   4       27.06       24.90      5.13 o 
  -4   3   4      219.96      209.56      8.83 o 
  -3   3   4       24.15       25.02      3.96 o 
  -2   3   4       95.17       97.33      5.05 o 
  -1   3   4        1.60        5.32      2.05 o 
   0   3   4      262.84      274.63      5.47 o 
   1   3   4      719.21      751.01     15.42 o 
   2   3   4       81.82       77.03      5.05 o 
   3   3   4       72.04       71.74      5.64 o 
   4   3   4       13.39        8.04      4.66 o 
   5   3   4      105.35      102.13      7.66 o 
   6   3   4        9.14        7.96      5.67 o 
  -6   4   4       21.18       24.86      5.56 o 
  -5   4   4       53.20       49.66      6.49 o 
  -4   4   4       24.59       11.89      5.52 o 
  -3   4   4       20.13       27.16      3.89 o 
  -2   4   4      212.67      217.78      7.27 o 
  -1   4   4       81.08       86.50      3.38 o 
   0   4   4      457.63      484.74     17.05 o 
   1   4   4       53.02       55.55      3.15 o 
   2   4   4      448.61      469.41     10.40 o 
   3   4   4       22.58       23.51      4.31 o 
   4   4   4       37.91       33.30      5.52 o 
   5   4   4       79.43       80.52      6.99 o 
   6   4   4        1.48       -0.74      5.21 o 
  -6   5   4        8.67        7.15      5.24 o 
  -5   5   4       67.41       63.57      6.76 o 
  -4   5   4      470.86      467.29     13.16 o 
  -3   5   4      284.69      292.20      9.14 o 
  -2   5   4        5.18       13.83      3.07 o 
  -1   5   4        8.22       10.78      2.29 o 
   0   5   4      207.53      207.23      5.48 o 
   1   5   4       15.19       16.26      2.40 o 
   2   5   4       24.26       24.98      3.89 o 
   3   5   4       53.93       54.91      5.32 o 
   4   5   4       19.68       18.14      4.97 o 
   5   5   4       76.43       76.59      7.42 o 
   6   5   4        8.45       17.91      4.86 o 
  -6   6   4       10.33       -4.35      5.98 o 
  -5   6   4       11.70       15.62      4.70 o 
  -4   6   4      280.79      260.36     10.66 o 
  -3   6   4      115.23      103.32      6.34 o 
  -2   6   4        9.87       12.08      3.38 o 
  -1   6   4       79.96       81.66      3.57 o 
   0   6   4       74.62       79.67      3.73 o 
   1   6   4      233.05      238.64     20.03 o 
   2   6   4      183.09      179.81      7.31 o 
   3   6   4       92.88       86.28      6.34 o 
   4   6   4       24.06       28.44      5.44 o 
   5   6   4       21.64       20.55      5.48 o 
   6   6   4        8.81        2.29      5.44 o 
  -6   7   4        3.24        8.24      4.97 o 
  -5   7   4       51.85       42.24      6.26 o 
  -4   7   4       13.16       22.69      4.97 o 
  -3   7   4       32.39       32.60      4.51 o 
  -2   7   4      131.30      143.33      6.49 o 
  -1   7   4      215.85      210.01      5.33 o 
   0   7   4       30.73       29.26      2.93 o 
   1   7   4       39.45       40.08      3.05 o 
   2   7   4       15.44       14.69      4.12 o 
   3   7   4       42.80       40.25      5.28 o 
   4   7   4       39.91       54.32      5.87 o 
   5   7   4       15.37       10.57      5.01 o 
   6   7   4        4.26        9.36      5.75 o 
  -6   8   4       16.05       18.42      6.02 o 
  -5   8   4       30.68       37.42      5.94 o 
  -4   8   4      155.85      155.18      8.36 o 
  -3   8   4       55.10       49.23      5.28 o 
  -2   8   4       32.13       23.35      4.39 o 
  -1   8   4       20.91       21.72      2.83 o 
   0   8   4       24.30       26.62      2.71 o 
   1   8   4       40.17       36.41      3.35 o 
   2   8   4      192.67      193.68      8.01 o 
   3   8   4       87.93       89.27      6.88 o 
   4   8   4       16.92       15.70      5.09 o 
   5   8   4        1.37       -1.01      4.89 o 
   6   8   4       12.82       16.01      6.02 o 
  -6   9   4        1.68        3.92      5.32 o 
  -5   9   4        1.66       -2.68      4.78 o 
  -4   9   4        8.85        9.83      4.74 o 
  -3   9   4       18.97       14.06      4.51 o 
  -2   9   4       15.46       19.85      4.08 o 
  -1   9   4      181.47      176.42      9.43 o 
   0   9   4       16.35       12.84      2.84 o 
   1   9   4       65.60       62.14      3.99 o 
   2   9   4       45.58       39.94      5.28 o 
   3   9   4      108.98       99.34      7.03 o 
   4   9   4       26.08       28.71      5.59 o 
   5   9   4        0.54        0.00      4.27 o 
   6   9   4        3.28        0.82      5.44 o 
  -6  10   4       10.59        5.28      5.83 o 
  -5  10   4       17.13       16.78      5.28 o 
  -4  10   4       55.72       53.47      6.33 o 
  -3  10   4       39.51       39.90      5.71 o 
  -2  10   4       86.55       83.40      6.37 o 
  -1  10   4       36.05       36.20      4.02 o 
   0  10   4       29.12       27.59      3.46 o 
   1  10   4      393.51      393.69     20.57 o 
   2  10   4      172.23      182.11      8.48 o 
   3  10   4       83.52       89.54      7.07 o 
   4  10   4      112.38      124.76      8.51 o 
   5  10   4       21.28       20.40      6.02 o 
  -5  11   4       51.63       42.12      6.96 o 
  -4  11   4      141.60      148.87      9.29 o 
  -3  11   4        8.31        8.62      4.23 o 
  -2  11   4        2.23       -4.12      4.12 o 
  -1  11   4      103.21       95.23      4.86 o 
   0  11   4      117.98      118.46      5.06 o 
   1  11   4       99.51      100.29      9.31 o 
   2  11   4       32.59       33.38      5.40 o 
   3  11   4       60.67       55.18      6.72 o 
   4  11   4       26.09       27.62      5.87 o 
   5  11   4       14.49       11.34      5.56 o 
  -5  12   4        0.59       -4.74      4.74 o 
  -4  12   4      101.60      106.60      8.59 o 
  -3  12   4       93.89       95.64      7.85 o 
  -2  12   4       34.07       38.27      5.09 o 
  -1  12   4       13.00       18.99      5.83 o 
   0  12   4        9.59       12.93      3.40 o 
   1  12   4       99.42      103.57      5.11 o 
   2  12   4      180.79      173.66      9.18 o 
   3  12   4       17.17       14.61      5.17 o 
   4  12   4        6.28       12.04      4.51 o 
   5  12   4        7.35        4.74      5.17 o 
  -5  13   4        0.91       12.59      4.23 o 
  -4  13   4        3.10        9.36      5.28 o 
  -3  13   4       25.29       34.50      4.97 o 
  -2  13   4       46.64       44.41      5.91 o 
  -1  13   4       33.53       36.30      4.58 o 
   0  13   4       57.71       60.61      4.29 o 
   1  13   4       56.42       55.57      7.56 o 
   2  13   4       24.98       23.19      5.09 o 
   3  13   4       59.87       56.85      6.99 o 
   4  13   4       11.97        3.57      5.28 o 
   5  13   4        0.63        5.28      5.40 o 
  -5  14   4       10.42       11.11      5.28 o 
  -4  14   4        2.99        3.65      4.43 o 
  -3  14   4       21.70       24.01      5.17 o 
  -2  14   4       49.71       44.80      6.22 o 
  -1  14   4        1.00        2.04      3.21 o 
   0  14   4       32.69       30.30      4.07 o 
   1  14   4       14.15       12.38      3.87 o 
   2  14   4       20.31       24.94      5.09 o 
   3  14   4       52.92       53.19      6.76 o 
   4  14   4       18.63       18.10      6.33 o 
  -4  15   4        1.38        0.00      4.78 o 
  -3  15   4       10.44       16.67      5.32 o 
  -2  15   4       11.67        8.66      4.97 o 
  -1  15   4       18.94       26.94      7.85 o 
   0  15   4        9.53       13.12      3.30 o 
   1  15   4       30.58       25.51      5.28 o 
   2  15   4        0.79        5.94      4.74 o 
   3  15   4        2.08       -5.75      5.75 o 
   4  15   4       11.99        0.39      6.29 o 
  -4  16   4        6.68       13.67      5.36 o 
  -3  16   4        0.44       -4.97      4.97 o 
  -2  16   4       45.66       58.13      6.45 o 
  -1  16   4        1.00       -4.25      4.25 o 
   0  16   4       10.24       16.16      3.44 o 
   1  16   4       73.54       72.41      5.11 o 
   2  16   4       16.58       25.99      4.90 o 
   3  16   4        2.68       -5.28      5.36 o 
   4  16   4       14.16       13.33      6.29 o 
  -3  17   4        4.18        6.60      5.48 o 
  -2  17   4       14.67       20.67      6.10 o 
  -1  17   4       45.75       48.52     10.49 o 
   0  17   4        3.33        4.67      3.42 o 
   1  17   4        9.20       10.48      7.91 o 
   2  17   4        3.75        4.47      4.89 o 
   3  17   4        0.13        3.19      4.89 o 
  -3  18   4       11.30        9.44      6.10 o 
  -2  18   4       17.77       17.75      6.06 o 
  -1  18   4        6.75        7.88      4.06 o 
   0  18   4        2.74        7.98      3.29 o 
   1  18   4       12.72        8.97      4.20 o 
   2  18   4        3.77        4.35      4.89 o 
  -2  19   4        7.90       15.11      5.79 o 
  -1  19   4        9.72       10.88      4.37 o 
   0  19   4       11.28       14.73      3.87 o 
   1  19   4       11.09       18.17      3.98 o 
   2  19   4        7.13       10.88      5.98 o 
   0  20   4       16.11       24.51      8.57 o 
  -6  -1   5        2.23        4.70      4.47 o 
  -5  -1   5       71.27       61.55      7.07 o 
  -4  -1   5       15.37       15.27      4.66 o 
  -3  -1   5       22.17       21.64      4.04 o 
  -2  -1   5        5.78        2.14      3.57 o 
  -1  -1   5       52.31       57.28      4.18 o 
   0  -1   5      192.69      178.58      4.88 o 
   1  -1   5       91.99       90.96      3.85 o 
   2  -1   5       44.79       45.23      4.62 o 
   3  -1   5        8.62        6.29      4.27 o 
   4  -1   5       62.12       61.82      5.67 o 
   5  -1   5        7.15       12.04      4.78 o 
   6  -1   5        1.85       10.37      5.05 o 
  -6   0   5       12.36       13.36      5.52 o 
  -5   0   5       69.67       58.64      7.07 o 
  -4   0   5       41.33       43.91      5.32 o 
  -3   0   5        9.54       12.32      3.77 o 
  -2   0   5        2.08       -1.17      3.50 o 
  -1   0   5       83.96       90.41      3.57 o 
   0   0   5       75.33       75.39      3.64 o 
   1   0   5      268.71      241.40      7.68 o 
   2   0   5      242.10      244.89      8.13 o 
   3   0   5       14.48       11.15      4.51 o 
   4   0   5       26.79       16.20      5.05 o 
   5   0   5        3.24       -4.89      4.89 o 
   6   0   5        5.90        9.21      5.24 o 
  -6   1   5        2.23        2.53      4.47 o 
  -5   1   5       71.28       73.17      7.03 o 
  -4   1   5       15.37        9.83      4.66 o 
  -3   1   5       22.16       22.96      4.20 o 
  -2   1   5        5.76        1.36      3.42 o 
  -1   1   5       52.32       51.07      3.26 o 
   0   1   5      192.82      184.60      4.94 o 
   1   1   5       92.19       93.41      3.85 o 
   2   1   5       44.74       37.26      4.59 o 
   3   1   5        8.61       12.35      3.96 o 
   4   1   5       62.12       58.33      6.33 o 
   5   1   5        7.13        4.23      4.47 o 
   6   1   5        1.86        9.25      4.23 o 
  -6   2   5        0.19        1.83      4.47 o 
  -5   2   5       26.71       25.60      5.48 o 
  -4   2   5        3.94        7.03      3.69 o 
  -3   2   5       13.91       16.05      3.85 o 
  -2   2   5        7.63        8.00      3.54 o 
  -1   2   5       36.76       32.34      3.15 o 
   0   2   5       75.38       76.92      3.55 o 
   1   2   5      182.42      180.23      5.06 o 
   2   2   5       47.17       48.92      4.82 o 
   3   2   5       38.82       38.16      5.21 o 
   4   2   5       95.31       91.29      7.38 o 
   5   2   5       16.54       19.66      4.62 o 
   6   2   5        4.57        2.72      5.40 o 
  -6   3   5        7.10        0.00      5.24 o 
  -5   3   5        0.59        5.63      3.81 o 
  -4   3   5       14.65       10.88      4.43 o 
  -3   3   5        5.07        6.37      3.61 o 
  -2   3   5       87.51       81.11      5.60 o 
  -1   3   5       36.35       40.46      8.32 o 
   0   3   5       84.72       91.73      3.92 o 
   1   3   5      405.72      405.26     11.27 o 
   2   3   5       34.87       28.25      4.78 o 
   3   3   5       24.23       23.70      4.66 o 
   4   3   5       17.84       21.37      4.78 o 
   5   3   5        9.11        0.66      5.13 o 
   6   3   5       10.30       10.14      5.91 o 
  -6   4   5        9.70        2.99      5.05 o 
  -5   4   5       20.62       14.92      5.32 o 
  -4   4   5      132.27      131.34      7.89 o 
  -3   4   5       44.64       44.34      5.13 o 
  -2   4   5        0.99       -1.83      3.54 o 
  -1   4   5        0.02        0.59      2.18 o 
   0   4   5       78.64       85.19      3.83 o 
   1   4   5      130.40      149.46      4.77 o 
   2   4   5      255.19      253.37      8.79 o 
   3   4   5      368.88      366.66     11.63 o 
   4   4   5       69.79       75.89      6.61 o 
   5   4   5        6.23        7.07      4.55 o 
   6   4   5        4.04        6.72      5.40 o 
  -6   5   5       51.74       53.62      7.62 o 
  -5   5   5       64.44       67.30      6.92 o 
  -4   5   5        3.96        8.27      4.62 o 
  -3   5   5       32.31       25.76      4.86 o 
  -2   5   5       90.22       88.26      6.10 o 
  -1   5   5        8.53       11.81      3.03 o 
   0   5   5       30.80       32.11      5.65 o 
   1   5   5        1.40       -0.35      2.58 o 
   2   5   5       50.01       47.80      5.48 o 
   3   5   5      136.21      122.02      8.01 o 
   4   5   5       60.01       54.71      6.57 o 
   5   5   5        1.96       -4.12      4.89 o 
   6   5   5        0.27        1.20      4.89 o 
  -6   6   5       38.97       37.22      7.62 o 
  -5   6   5       18.83       11.58      5.24 o 
  -4   6   5      155.58      157.43      8.55 o 
  -3   6   5        0.14       -0.51      4.08 o 
  -2   6   5       14.43       17.09      3.89 o 
  -1   6   5       42.77       40.91      6.49 o 
   0   6   5       82.99       79.39      3.93 o 
   1   6   5      173.33      183.23      5.40 o 
   2   6   5       77.92       87.32      6.22 o 
   3   6   5       13.52       16.86      5.13 o 
   4   6   5       83.25       78.11      7.34 o 
   5   6   5        8.01        7.34      4.82 o 
   6   6   5       15.88       23.78      6.06 o 
  -6   7   5       38.39       40.06      7.27 o 
  -5   7   5       43.67       33.30      6.49 o 
  -4   7   5       19.58       21.06      4.82 o 
  -3   7   5       99.38       91.92      7.03 o 
  -2   7   5       16.95       17.41      4.35 o 
  -1   7   5       57.10       63.33      3.92 o 
   0   7   5        6.58        5.00      2.68 o 
   1   7   5      116.76      125.00     11.18 o 
   2   7   5       62.30       72.40      6.06 o 
   3   7   5       54.81       52.65      6.64 o 
   4   7   5       45.05       39.28      5.94 o 
   5   7   5        4.87        7.54      4.86 o 
  -6   8   5       10.99       11.77      5.32 o 
  -5   8   5       29.35       21.37      6.41 o 
  -4   8   5       61.09       63.69      6.84 o 
  -3   8   5      129.47      122.09      8.47 o 
  -2   8   5       54.86       63.30      5.83 o 
  -1   8   5        2.52        7.21      3.03 o 
   0   8   5      310.40      305.35      8.99 o 
   1   8   5      129.78      133.83      6.76 o 
   2   8   5       46.81       50.55      5.71 o 
   3   8   5      114.44      112.52      7.93 o 
   4   8   5        4.26        8.62      4.39 o 
   5   8   5        0.32       -1.86      4.74 o 
  -5   9   5        1.66        3.22      5.05 o 
  -4   9   5       35.64       17.64      6.41 o 
  -3   9   5      100.18       91.80      7.27 o 
  -2   9   5       30.45       35.71      5.21 o 
  -1   9   5       30.68       28.86      3.45 o 
   0   9   5      317.12      331.50      9.32 o 
   1   9   5       88.44       84.94      9.97 o 
   2   9   5       65.50       54.01      6.30 o 
   3   9   5       58.15       63.69      6.80 o 
   4   9   5       12.09        7.61      5.36 o 
   5   9   5        9.22       -2.64      5.94 o 
  -5  10   5       22.66       19.78      6.02 o 
  -4  10   5       80.09       85.14      7.69 o 
  -3  10   5       34.31       33.45      5.32 o 
  -2  10   5       49.95       56.42      6.10 o 
  -1  10   5       17.23       13.05      3.75 o 
   0  10   5       14.89       20.62      7.98 o 
   1  10   5      170.30      177.50      6.01 o 
   2  10   5       32.43       22.57      6.18 o 
   3  10   5       98.51       91.72      7.54 o 
   4  10   5       22.27       19.89      5.87 o 
   5  10   5        0.22        3.96      5.24 o 
  -5  11   5       31.95       41.38      6.88 o 
  -4  11   5       10.44       16.39      5.32 o 
  -3  11   5       52.14       73.55      6.37 o 
  -2  11   5       66.02       78.22      6.64 o 
  -1  11   5        1.02       -3.17      3.17 o 
   0  11   5       45.09       40.43      7.50 o 
   1  11   5      136.10      132.85      5.95 o 
   2  11   5       59.96       56.89      6.53 o 
   3  11   5       16.11       13.99      5.09 o 
   4  11   5       14.00       12.86      5.48 o 
   5  11   5        7.52        9.75      5.63 o 
  -5  12   5       18.56       15.23      6.02 o 
  -4  12   5        3.94       12.82      5.17 o 
  -3  12   5       18.01       24.98      5.09 o 
  -2  12   5       34.23       37.14      5.98 o 
  -1  12   5        1.68        3.22      2.95 o 
   0  12   5       10.47       13.70      3.55 o 
   1  12   5        5.57        6.02      3.17 o 
   2  12   5        1.86       -0.93      4.58 o 
   3  12   5        5.23        5.01      4.66 o 
   4  12   5       10.18        4.82      4.82 o 
  -4  13   5        5.55       -5.71      5.71 o 
  -3  13   5        3.68        8.78      4.47 o 
  -2  13   5       10.80        8.70      5.05 o 
  -1  13   5      122.77      127.42      5.89 o 
   0  13   5       38.45       41.60      4.08 o 
   1  13   5       33.47       32.76      4.08 o 
   2  13   5       22.70       26.11      5.52 o 
   3  13   5        1.07       -4.93      4.93 o 
   4  13   5        5.52       -4.66      5.63 o 
  -4  14   5        1.87       12.43      4.00 o 
  -3  14   5       15.15       13.09      5.98 o 
  -2  14   5       38.41       47.75      6.37 o 
  -1  14   5       27.37       27.64      3.94 o 
   0  14   5       26.37       23.34      4.08 o 
   1  14   5       43.07       51.81      7.38 o 
   2  14   5        1.90       -3.07      4.74 o 
   3  14   5       21.05       28.98      5.67 o 
   4  14   5        5.12        6.92      5.59 o 
  -4  15   5       25.34       26.50      6.37 o 
  -3  15   5       22.61       11.19      6.02 o 
  -2  15   5       25.18       28.56      5.52 o 
  -1  15   5       11.28       10.60      5.38 o 
   0  15   5       20.40       14.93      3.86 o 
   1  15   5       86.78       92.20      5.80 o 
   2  15   5        0.26        3.22      4.23 o 
   3  15   5        8.16        9.25      5.36 o 
  -3  16   5        0.06        5.09      5.01 o 
  -2  16   5        9.12        9.56      5.52 o 
  -1  16   5        3.78        5.61      7.09 o 
   0  16   5        2.01       -0.70      3.34 o 
   1  16   5        1.55       -0.18      4.99 o 
   2  16   5        0.82       -4.55      5.09 o 
   3  16   5        4.06        4.86      4.97 o 
  -3  17   5        7.54       -3.30      6.41 o 
  -2  17   5        1.49        9.71      4.78 o 
  -1  17   5       25.35       30.00      4.91 o 
   0  17   5        9.91        9.01      4.27 o 
   1  17   5       14.98       18.03      4.49 o 
   2  17   5        4.14       16.01      5.24 o 
  -2  18   5       25.70       24.24      6.92 o 
  -1  18   5       22.16       20.07      4.52 o 
   0  18   5        0.87       -1.58      3.64 o 
   1  18   5        2.20        3.82      3.61 o 
   0  19   5        8.28        3.45      4.38 o 
  -6  -1   6        4.60        9.01      4.97 o 
  -5  -1   6        3.29        8.43      4.70 o 
  -4  -1   6       11.30       21.64      4.62 o 
  -3  -1   6        6.02        8.20      4.20 o 
  -2  -1   6       95.25       98.56      6.41 o 
  -1  -1   6       28.19       28.56      3.31 o 
   0  -1   6       67.93       68.57      3.97 o 
   1  -1   6       33.90       32.07      3.25 o 
   2  -1   6       24.53       29.26      4.82 o 
   3  -1   6       27.35       33.49      5.13 o 
   4  -1   6       20.06       15.23      5.40 o 
   5  -1   6        8.78        6.49      5.71 o 
  -6   0   6        2.14        5.87      4.23 o 
  -5   0   6        0.15       -5.01      5.01 o 
  -4   0   6       38.31       39.13      6.22 o 
  -3   0   6       29.76       25.57      5.28 o 
  -2   0   6        9.47        9.63      4.04 o 
  -1   0   6        2.05        2.15      2.59 o 
   0   0   6       25.19       29.24      5.46 o 
   1   0   6       14.10       23.14      5.34 o 
   2   0   6      340.31      355.18     11.21 o 
   3   0   6       71.50       73.33      6.53 o 
   4   0   6        2.78        0.62      4.55 o 
   5   0   6        1.38        9.36      4.51 o 
  -6   1   6        4.56        6.29      5.32 o 
  -5   1   6        3.26       -2.72      4.82 o 
  -4   1   6       11.32        4.39      5.13 o 
  -3   1   6        6.02        4.35      4.23 o 
  -2   1   6       95.25      101.91      6.30 o 
  -1   1   6       28.18       28.64      3.16 o 
   0   1   6       67.88       67.10      3.96 o 
   1   1   6       33.92       34.09      3.40 o 
   2   1   6       24.46       21.60      4.82 o 
   3   1   6       27.37       27.31      4.93 o 
   4   1   6       20.08       15.58      5.75 o 
   5   1   6        8.80       12.66      4.90 o 
  -6   2   6        8.28        7.50      5.40 o 
  -5   2   6        1.87        0.66      4.74 o 
  -4   2   6       15.97       23.85      4.97 o 
  -3   2   6       19.08       20.40      4.47 o 
  -2   2   6       48.27       50.82      5.28 o 
  -1   2   6       95.91       89.79      7.62 o 
   0   2   6      104.20      110.81      7.87 o 
   1   2   6      139.41      137.12      5.62 o 
   2   2   6       14.17       19.62      4.58 o 
   3   2   6       29.32       23.16      5.44 o 
   4   2   6       24.73       20.98      5.21 o 
   5   2   6        0.58        4.70      4.47 o 
  -6   3   6        0.41        5.17      5.44 o 
  -5   3   6       63.83       67.03      7.50 o 
  -4   3   6      188.61      174.48      9.76 o 
  -3   3   6      135.45      132.24      8.05 o 
  -2   3   6        9.57        7.30      3.96 o 
  -1   3   6       86.61       84.40      4.30 o 
   0   3   6       37.72       38.25      3.57 o 
   1   3   6       41.33       47.60      3.73 o 
   2   3   6      304.73      298.13     11.05 o 
   3   3   6       46.32       42.59      5.60 o 
   4   3   6       13.25       19.04      4.93 o 
   5   3   6        9.76       14.65      4.74 o 
  -6   4   6       14.64       10.92      6.29 o 
  -5   4   6        2.40       -4.89      5.17 o 
  -4   4   6       17.47       22.42      5.21 o 
  -3   4   6       34.22       29.88      5.25 o 
  -2   4   6       54.81       54.91      5.52 o 
  -1   4   6       49.01       51.27      3.78 o 
   0   4   6        7.28        6.80      2.75 o 
   1   4   6       39.85       37.68      6.28 o 
   2   4   6       65.68       63.81      6.53 o 
   3   4   6       66.30       69.25      6.57 o 
   4   4   6        4.88       11.93      4.31 o 
   5   4   6        1.62        5.21      4.86 o 
  -5   5   6        7.18       -1.05      5.52 o 
  -4   5   6       28.75       39.55      5.32 o 
  -3   5   6        9.92        5.98      4.62 o 
  -2   5   6        5.87        2.72      4.08 o 
  -1   5   6       55.86       59.10      5.50 o 
   0   5   6       29.14       25.00      3.28 o 
   1   5   6       65.69       64.35      4.22 o 
   2   5   6       18.52       10.30      5.36 o 
   3   5   6       46.33       44.88      6.10 o 
   4   5   6       20.93       20.36      5.40 o 
   5   5   6        0.82        9.83      4.74 o 
  -5   6   6        2.47       -1.48      5.36 o 
  -4   6   6        1.72       -4.70      4.70 o 
  -3   6   6        9.38       12.90      4.78 o 
  -2   6   6       16.92       20.40      4.90 o 
  -1   6   6       58.60       56.27      3.89 o 
   0   6   6       24.14       24.26      3.39 o 
   1   6   6       78.24       66.16      4.60 o 
   2   6   6      102.45      100.89      7.23 o 
   3   6   6        9.94       12.98      5.48 o 
   4   6   6       25.93       20.82      5.44 o 
   5   6   6        1.03        5.01      4.82 o 
  -5   7   6       21.07       28.13      5.83 o 
  -4   7   6        4.97       -3.88      4.43 o 
  -3   7   6       58.91       56.73      6.18 o 
  -2   7   6       51.80       37.50      5.52 o 
  -1   7   6       71.73       69.19      4.76 o 
   0   7   6       47.63       51.48      4.55 o 
   1   7   6       48.47       50.77      4.24 o 
   2   7   6       55.19       60.69      5.63 o 
   3   7   6       52.28       55.99      6.57 o 
   4   7   6        8.42        8.62      5.05 o 
   5   7   6       10.69        9.83      5.79 o 
  -5   8   6       11.15       19.39      5.48 o 
  -4   8   6       27.09       15.74      5.75 o 
  -3   8   6       94.78       91.09      7.62 o 
  -2   8   6        3.92       -4.39      4.78 o 
  -1   8   6       26.30       23.52      3.50 o 
   0   8   6      139.52      136.65     11.18 o 
   1   8   6      141.35      130.12      8.10 o 
   2   8   6       79.81       87.48      7.07 o 
   3   8   6       26.70       27.66      6.06 o 
   4   8   6       10.79       14.53      5.09 o 
   5   8   6        3.65        1.63      5.83 o 
  -5   9   6       31.94       40.33      6.84 o 
  -4   9   6        6.86        6.25      5.36 o 
  -3   9   6        6.96        9.01      4.66 o 
  -2   9   6       34.23       34.85      5.83 o 
  -1   9   6       45.21       37.18      4.06 o 
   0   9   6       50.72       47.67      4.48 o 
   1   9   6       26.02       26.47      3.87 o 
   2   9   6       59.07       55.76      6.37 o 
   3   9   6       21.82       18.92      5.48 o 
   4   9   6        8.04        2.21      5.28 o 
  -5  10   6        2.95       -4.43      5.87 o 
  -4  10   6        0.78        3.57      4.70 o 
  -3  10   6        2.24        4.51      4.08 o 
  -2  10   6      106.08      104.23      8.47 o 
  -1  10   6      164.39      163.64      6.69 o 
   0  10   6       28.90       27.14      6.35 o 
   1  10   6       35.13       39.12      4.44 o 
   2  10   6       11.16       15.23      5.28 o 
   3  10   6        8.71       18.30      5.05 o 
   4  10   6        4.10        5.67      4.86 o 
  -4  11   6       18.01       24.94      5.83 o 
  -3  11   6        1.60       -2.37      4.70 o 
  -2  11   6        8.16        8.43      5.05 o 
  -1  11   6       15.47       11.25      4.11 o 
   0  11   6       82.28       70.01      5.48 o 
   1  11   6       26.35       17.64      3.91 o 
   2  11   6        5.38       15.31      4.62 o 
   3  11   6        4.81        4.58      4.82 o 
   4  11   6        2.60        6.64      4.89 o 
  -4  12   6        6.07        5.40      5.87 o 
  -3  12   6       11.81       13.71      5.21 o 
  -2  12   6       13.89       11.81      4.74 o 
  -1  12   6       38.24       37.00      4.39 o 
   0  12   6       39.55       43.56      4.24 o 
   1  12   6       17.84       12.78      4.09 o 
   2  12   6        0.59        1.71      4.58 o 
   3  12   6        7.10       -5.52      5.52 o 
   4  12   6        5.95       -2.06      5.67 o 
  -4  13   6        2.85        4.43      5.75 o 
  -3  13   6        1.58        1.86      4.86 o 
  -2  13   6        8.06        3.46      5.28 o 
  -1  13   6        4.64        1.64      3.58 o 
   0  13   6       23.60       44.23      7.81 o 
   1  13   6        3.69        0.78      3.66 o 
   2  13   6        0.75        1.40      4.78 o 
   3  13   6        5.81        9.60      5.48 o 
  -3  14   6       50.34       54.40      7.34 o 
  -2  14   6       24.63       23.85      6.45 o 
  -1  14   6       69.16       72.24      5.42 o 
   0  14   6       59.60       55.63      5.22 o 
   1  14   6        9.21        8.94      3.65 o 
   2  14   6        5.14       11.23      4.93 o 
   3  14   6        0.08        1.59      4.89 o 
  -3  15   6       11.91       14.14      5.91 o 
  -2  15   6       11.63       13.33      6.02 o 
  -1  15   6        2.37        9.75      3.83 o 
   0  15   6       18.44       23.74      4.82 o 
   1  15   6        1.85       -3.00      3.67 o 
   2  15   6       19.75       17.68      6.41 o 
  -2  16   6       20.64       21.99      6.18 o 
  -1  16   6       10.91       10.65      3.98 o 
   0  16   6       25.08       23.60      7.60 o 
   1  16   6       12.03        7.58      4.10 o 
   2  16   6        8.47       12.00      5.79 o 
  -1  17   6       19.84       38.02      4.91 o 
   0  17   6       10.79       13.79      4.29 o 
   1  17   6        1.01       -1.64      4.01 o 
  -5  -1   7        9.22        3.38      5.71 o 
  -4  -1   7       29.41       41.42      6.10 o 
  -3  -1   7        1.68        0.31      4.70 o 
  -2  -1   7       21.70       25.56      5.13 o 
  -1  -1   7        3.29        7.63      2.84 o 
   0  -1   7        3.91        3.61      3.06 o 
   1  -1   7        4.46        4.10      3.06 o 
   2  -1   7        9.57       14.10      4.90 o 
   3  -1   7       37.06       33.73      5.91 o 
   4  -1   7       37.82       45.81      7.11 o 
   5  -1   7        6.43        7.61      6.33 o 
  -5   0   7        0.29        6.37      4.47 o 
  -4   0   7        1.42       -3.65      4.51 o 
  -3   0   7        6.55        8.00      4.58 o 
  -2   0   7       22.92       23.04      5.01 o 
  -1   0   7       10.32        7.30      4.33 o 
   0   0   7      165.13      169.24      6.28 o 
   1   0   7        3.91        5.83      2.94 o 
   2   0   7       85.46       68.55      7.07 o 
   3   0   7        0.09        5.90      3.81 o 
   4   0   7        0.18        0.35      4.97 o 
   5   0   7       10.82       11.65      6.37 o 
  -5   1   7        9.17       13.52      5.01 o 
  -4   1   7       29.34       25.88      6.10 o 
  -3   1   7        1.67        5.05      4.47 o 
  -2   1   7       21.71       14.69      5.05 o 
  -1   1   7        3.29        1.17      3.22 o 
   0   1   7        3.93        6.60      3.08 o 
   1   1   7        4.44        1.32      3.04 o 
   2   1   7        9.60       -0.85      5.36 o 
   3   1   7       37.10       44.72      5.67 o 
   4   1   7       37.82       49.77      6.61 o 
   5   1   7        6.40        8.82      5.87 o 
  -5   2   7       17.45       18.88      6.29 o 
  -4   2   7       57.13       58.36      6.45 o 
  -3   2   7       95.11      101.47      7.54 o 
  -2   2   7       76.09       87.09      6.65 o 
  -1   2   7       21.99       15.36      3.43 o 
   0   2   7       56.20       58.34      6.02 o 
   1   2   7       79.93       74.51      5.98 o 
   2   2   7      110.06       90.13      8.08 o 
   3   2   7       24.30       21.10      5.40 o 
   4   2   7        0.32       -5.09      5.09 o 
   5   2   7        3.30       -5.24      5.59 o 
  -5   3   7        7.79       12.20      5.21 o 
  -4   3   7        4.04        1.67      4.82 o 
  -3   3   7        3.24        1.20      4.93 o 
  -2   3   7       70.17       63.77      7.07 o 
  -1   3   7       40.94       38.17      4.05 o 
   0   3   7        8.37       13.49      3.22 o 
   1   3   7       11.29       13.04      3.50 o 
   2   3   7       10.18       -0.31      5.21 o 
   3   3   7        6.42        6.06      5.05 o 
   4   3   7       15.87       20.09      6.14 o 
   5   3   7        5.84        8.12      5.52 o 
  -5   4   7       14.24       17.75      4.78 o 
  -4   4   7       18.15       17.41      5.52 o 
  -3   4   7       54.44       60.65      6.76 o 
  -2   4   7       74.20       74.18      6.96 o 
  -1   4   7       52.74       48.53      4.16 o 
   0   4   7       19.12       19.15      3.47 o 
   1   4   7       52.31       61.09      4.40 o 
   2   4   7       13.48       18.49      5.21 o 
   3   4   7       10.93        0.62      5.32 o 
   4   4   7        1.89       -5.13      5.13 o 
  -5   5   7        0.43       -3.15      5.48 o 
  -4   5   7        1.22       -1.71      4.43 o 
  -3   5   7        5.46       12.51      5.01 o 
  -2   5   7       32.18       34.00      5.71 o 
  -1   5   7        7.66        7.95      3.37 o 
   0   5   7        2.93        2.81      4.33 o 
   1   5   7       15.44       19.41      3.69 o 
   2   5   7       55.35       49.46      6.49 o 
   3   5   7       30.87       43.13      6.26 o 
   4   5   7        7.85        9.60      4.47 o 
  -5   6   7        9.09        8.78      5.48 o 
  -4   6   7        9.99        4.97      5.83 o 
  -3   6   7        4.17       -1.28      5.05 o 
  -2   6   7       20.27        7.07      5.91 o 
  -1   6   7       71.45       70.21      4.74 o 
   0   6   7       95.78       94.02      5.25 o 
   1   6   7       26.10       27.53      5.21 o 
   2   6   7       47.93       46.08      6.88 o 
   3   6   7        1.12       -0.66      5.01 o 
   4   6   7        0.45       -1.52      5.52 o 
  -5   7   7       22.21       30.54      6.10 o 
  -4   7   7       32.59       44.25      5.91 o 
  -3   7   7       24.34       32.83      5.79 o 
  -2   7   7       48.90       36.80      6.88 o 
  -1   7   7        0.64        2.55      3.29 o 
   0   7   7       41.05       44.80      5.58 o 
   1   7   7        4.98        2.69      3.54 o 
   2   7   7        0.73        1.59      4.31 o 
   3   7   7       22.99       29.68      5.63 o 
   4   7   7        2.33        4.23      5.17 o 
  -4   8   7       12.82       17.52      6.10 o 
  -3   8   7       37.17       36.91      6.41 o 
  -2   8   7       50.08       41.46      6.80 o 
  -1   8   7       39.34       29.92      4.29 o 
   0   8   7        8.71       15.69      3.31 o 
   1   8   7       12.95       15.35      3.64 o 
   2   8   7        5.22       10.10      4.70 o 
   3   8   7        9.07        8.16      5.21 o 
   4   8   7        3.02        5.13      5.59 o 
  -4   9   7       11.23       11.50      5.79 o 
  -3   9   7        0.37       -4.20      4.86 o 
  -2   9   7       52.79       54.01      6.53 o 
  -1   9   7       21.99       25.72      3.74 o 
   0   9   7       39.26       37.67      3.91 o 
   1   9   7       28.16       30.58      4.80 o 
   2   9   7       11.08       15.50      5.24 o 
   3   9   7       13.88       17.60      5.36 o 
   4   9   7        1.93       16.63      4.86 o 
  -4  10   7        0.97       -0.43      5.28 o 
  -3  10   7        3.92        9.01      4.86 o 
  -2  10   7        3.50       14.53      4.70 o 
  -1  10   7       20.60       23.12      3.94 o 
   0  10   7        9.39        7.56      3.43 o 
   1  10   7        1.63        0.04      3.57 o 
   2  10   7       12.01       11.62      5.21 o 
   3  10   7        3.38       -4.93      5.09 o 
  -4  11   7        4.17        2.87      5.87 o 
  -3  11   7        7.19        9.01      5.56 o 
  -2  11   7        5.90        1.79      5.01 o 
  -1  11   7        9.55       10.69      3.71 o 
   0  11   7        7.79       13.33      4.25 o 
   1  11   7        9.98       13.12      6.29 o 
   2  11   7        0.02       -5.17      5.17 o 
   3  11   7       33.34       40.41      6.84 o 
  -3  12   7       10.75        8.97      5.75 o 
  -2  12   7        0.00       -5.40      5.40 o 
  -1  12   7        6.24        1.14      5.50 o 
   0  12   7       13.97        7.26      4.20 o 
   1  12   7       26.15       27.45      4.31 o 
   2  12   7       28.49       25.91      6.99 o 
   3  12   7       14.89       22.81      5.91 o 
  -3  13   7        6.11       -3.65      6.06 o 
  -2  13   7        3.66       -4.20      5.56 o 
  -1  13   7        1.57        2.40      3.53 o 
   0  13   7        5.12       -1.61      3.83 o 
   1  13   7       13.07       17.96      4.09 o 
   2  13   7       17.74       25.41      6.41 o 
  -2  14   7        2.60        5.17      4.97 o 
  -1  14   7        3.26        4.01      9.30 o 
   0  14   7        5.53        1.49      4.19 o 
   1  14   7        5.87        5.41      4.16 o 
   2  14   7        3.53        9.52      5.63 o 
  -1  15   7       14.56       19.91      4.43 o 
   0  15   7       11.39       17.17      4.31 o 
   1  15   7        2.55        7.04      3.58 o 
  -4  -1   8        0.90        0.39      5.28 o 
  -3  -1   8       16.05       14.03      5.71 o 
  -2  -1   8       28.06       31.51      6.49 o 
  -1  -1   8       33.53       32.06      4.08 o 
   0  -1   8       10.14       11.66      3.39 o 
   1  -1   8       37.51       42.76      5.25 o 
   2  -1   8        0.48        4.93      4.31 o 
   3  -1   8        9.88       13.68      5.59 o 
   4  -1   8        1.21       10.37      5.21 o 
  -4   0   8        1.17       -4.51      5.44 o 
  -3   0   8       29.01       35.12      6.57 o 
  -2   0   8      132.30      137.63      9.68 o 
  -1   0   8       12.44       10.84      3.60 o 
   0   0   8        8.78        4.95      3.43 o 
   1   0   8       55.53       47.93      4.92 o 
   2   0   8        1.47        4.62      4.23 o 
   3   0   8        9.56       16.16      5.67 o 
   4   0   8        2.11        9.60      5.09 o 
  -4   1   8        0.89        6.37      4.93 o 
  -3   1   8       16.05       11.93      5.48 o 
  -2   1   8       28.08       37.26      6.37 o 
  -1   1   8       33.59       38.12      7.21 o 
   0   1   8       10.16        9.80      3.58 o 
   1   1   8       37.55       26.51      4.51 o 
   2   1   8        0.48       -2.68      4.27 o 
   3   1   8        9.87        9.01      5.44 o 
   4   1   8        1.21       -0.43      4.97 o 
  -4   2   8        8.83       17.02      4.93 o 
  -3   2   8       10.04        6.53      5.32 o 
  -2   2   8       22.73       13.75      6.33 o 
  -1   2   8       24.33       23.75      4.27 o 
   0   2   8        9.34       -0.30      3.71 o 
   1   2   8       36.63       38.23      5.17 o 
   2   2   8        0.83        0.66      4.27 o 
   3   2   8        0.08       -2.56      4.70 o 
   4   2   8        0.38        6.84      4.39 o 
  -4   3   8        2.47        3.07      4.97 o 
  -3   3   8        0.30        6.25      4.82 o 
  -2   3   8        9.31        8.74      5.36 o 
  -1   3   8       21.70       21.58      3.98 o 
   0   3   8        5.44        8.48      3.41 o 
   1   3   8       34.70       29.86      4.13 o 
   2   3   8        3.94        7.07      4.55 o 
   3   3   8        2.60       12.04      4.86 o 
   4   3   8        0.91        2.45      5.05 o 
  -4   4   8        0.66        0.00      5.01 o 
  -3   4   8        5.85        8.78      5.24 o 
  -2   4   8       30.65       26.89      6.26 o 
  -1   4   8       46.56       47.67      4.74 o 
   0   4   8       35.19       37.89      4.50 o 
   1   4   8       18.75       23.32      3.87 o 
   2   4   8        0.53       -2.76      4.55 o 
   3   4   8        5.74       -0.39      5.56 o 
   4   4   8        3.65       10.26      4.86 o 
  -4   5   8        0.39       -0.39      5.63 o 
  -3   5   8       30.53       19.31      6.33 o 
  -2   5   8       19.08       22.38      5.59 o 
  -1   5   8       42.58       37.23     10.04 o 
   0   5   8       24.78       27.42      5.32 o 
   1   5   8       11.12        9.50      5.69 o 
   2   5   8        8.20        6.92      4.66 o 
   3   5   8        0.93       -5.59      5.59 o 
  -4   6   8        3.22        1.98      5.24 o 
  -3   6   8        1.29        3.30      5.24 o 
  -2   6   8       18.15       20.12      5.56 o 
  -1   6   8       13.39       15.48      3.80 o 
   0   6   8        8.35        4.89      3.55 o 
   1   6   8       13.64       13.87      3.65 o 
   2   6   8        7.59        4.27      5.13 o 
   3   6   8       13.83       11.11      5.59 o 
  -4   7   8        2.76        7.69      6.60 o 
  -3   7   8       30.47       26.50      6.53 o 
  -2   7   8       38.84       42.66      7.07 o 
  -1   7   8        2.90        2.21      3.39 o 
   0   7   8        2.14        1.60      3.27 o 
   1   7   8       10.25        8.35      3.63 o 
   2   7   8       18.22       19.93      5.94 o 
   3   7   8        4.93        5.52      5.48 o 
  -3   8   8       21.52       12.24      6.45 o 
  -2   8   8       15.42       23.35      5.63 o 
  -1   8   8        8.42       11.90      3.65 o 
   0   8   8       24.14       21.85      4.53 o 
   1   8   8       26.64       20.81      8.06 o 
   2   8   8        1.87       -2.60      5.56 o 
   3   8   8        0.68        3.61      4.58 o 
  -3   9   8        0.64        1.94      5.05 o 
  -2   9   8        6.60       -5.67      5.67 o 
  -1   9   8        0.35        2.48      3.32 o 
   0   9   8        0.88       -0.50      3.67 o 
   1   9   8       23.29       24.80      4.20 o 
   2   9   8       17.07       15.73      5.48 o 
   3   9   8        1.22        7.03      5.24 o 
  -3  10   8        2.86       12.16      5.52 o 
  -2  10   8       10.76        9.17      5.71 o 
  -1  10   8        9.29        6.79      4.09 o 
   0  10   8        2.59       -2.59      3.64 o 
   1  10   8        5.47        3.60      3.79 o 
   2  10   8       10.55       12.35      6.60 o 
  -2  11   8       16.22       23.74      5.98 o 
  -1  11   8       10.15       11.36      3.62 o 
   0  11   8        7.48       13.11      4.25 o 
   1  11   8        8.90        8.93      3.94 o 
   2  11   8        7.45        1.63      6.18 o 
  -2  12   8        3.59        0.00      5.52 o 
  -1  12   8        0.25        1.74      4.97 o 
   0  12   8        0.43       -0.87      3.63 o 
   1  12   8        0.70       -2.16      4.09 o 
   0  13   8        0.72        4.40      4.76 o 
  -3  -1   9        2.07       -3.50      5.24 o 
  -2  -1   9       14.76       19.62      5.63 o 
  -1  -1   9       43.40       51.79      5.25 o 
   0  -1   9        6.47        2.86      3.64 o 
   1  -1   9        0.96        1.75      5.81 o 
   2  -1   9        2.55       -2.29      5.13 o 
  -3   0   9        0.85        1.17      5.36 o 
  -2   0   9        7.89        4.43      5.52 o 
  -1   0   9       22.53       28.52      4.73 o 
   0   0   9        6.42        3.76      3.80 o 
   1   0   9        1.84       -3.87      3.87 o 
   2   0   9        3.97       -1.90      5.05 o 
  -3   1   9        2.07        0.78      5.44 o 
  -2   1   9       14.78       11.11      6.37 o 
  -1   1   9       43.45       53.02      5.07 o 
   0   1   9        6.45        6.47      4.01 o 
   1   1   9        0.96       -2.55      3.45 o 
   2   1   9        2.57       -0.39      5.21 o 
  -3   2   9       24.57       28.75      6.76 o 
  -2   2   9       14.49       14.14      5.83 o 
  -1   2   9        5.72        9.71      5.73 o 
   0   2   9       13.67       23.77      4.20 o 
   1   2   9        1.63        6.42      3.20 o 
   2   2   9        1.64        6.95      5.32 o 
  -3   3   9        2.93        8.74      5.83 o 
  -2   3   9        1.38        9.36      5.21 o 
  -1   3   9        8.95        4.52      5.81 o 
   0   3   9        3.16       -1.52      5.77 o 
   1   3   9        6.67        8.00      3.62 o 
   2   3   9        0.98       -0.39      4.35 o 
  -3   4   9       30.66       25.29      7.65 o 
  -2   4   9        5.92       12.12      5.36 o 
  -1   4   9        3.62        0.75      3.54 o 
   0   4   9        9.76       11.56      3.74 o 
   1   4   9        1.44        0.58      3.58 o 
   2   4   9        2.49       -3.96      5.48 o 
  -3   5   9        4.44       -6.02      6.02 o 
  -2   5   9        1.19        3.50      5.13 o 
  -1   5   9        3.78        4.73      4.29 o 
   0   5   9       11.81        8.46      4.24 o 
   1   5   9        0.68        5.51      3.57 o 
   2   5   9       10.00       11.58      6.60 o 
  -2   6   9       13.09       11.34      5.98 o 
  -1   6   9        6.19        4.75      4.07 o 
   0   6   9        3.75        3.66      3.87 o 
   1   6   9        0.44        4.57      3.54 o 
   2   6   9        1.16        3.65      5.13 o 
  -2   7   9        9.86       13.21      5.44 o 
  -1   7   9        1.25       -0.55      3.79 o 
   0   7   9        0.49       -1.62      6.18 o 
   1   7   9        3.27        3.32      3.56 o 
  -2   8   9        0.40        5.75      5.44 o 
  -1   8   9        0.24       -5.33      6.20 o 
   0   8   9        1.73        2.59      3.64 o 
   1   8   9        4.36       12.68      3.62 o 
  -1   9   9        8.60        6.13      4.12 o 
   0   9   9        4.17        6.29      3.60 o 
                                                 
